# Supplementary material for: Magnitudes of diseases in dogs vary among different levels of age, gender, breed, and season: A hospital-based, retrospective cross-sectional study
Source: Heliyon. 2021 Oct 29;7(11):e08287. doi: 10.1016/j.heliyon.2021.e08287 (PMC8577088; doi:10.1016/j.heliyon.2021.e08287)
Supplement: Supplementary File 1 [file mmc1.xlsx]

## Sheet: data description
Disease		1 = Positive, 2= Negative
Season		1 = Winter, 2= Summer, 3= Rainy
Age		1= Puppy, 2= Adolescent, 3= Adult
Sex		1= Male, 2= Female
Breed		1= German Sheperd, 2= Labrador Retriever, 3= Golden Retriever, 4= Doberman, 5= Pomeranian, 6= Local Breed
Year		1= 2015, 2= 2016, 3= 2017, 4= 2018

## Sheet: Parvovirosis
Parvovirosis	Season	Age	Sex	Breed	YEAR
1	1	1	1	1	1
1	1	1	1	1	1
1	1	1	1	1	1
1	1	1	1	1	1
1	1	1	1	1	1
1	1	1	1	1	1
1	1	1	1	1	1
1	1	1	1	1	1
1	1	1	1	1	1
1	1	1	1	1	1
1	1	1	1	1	1
1	1	1	1	1	1
1	1	1	1	1	1
1	1	1	1	1	1
1	1	1	1	1	1
1	1	1	1	1	1
1	1	1	1	1	1
1	1	1	1	1	1
1	1	1	1	1	1
1	1	1	1	1	1
1	1	1	1	1	1
1	1	1	1	1	1
1	1	1	1	1	1
1	1	1	1	1	1
1	1	1	1	1	1
1	1	1	1	1	1
1	1	1	1	1	1
1	1	1	1	1	1
1	1	1	1	1	1
1	1	1	1	1	1
1	1	1	1	2	1
1	1	1	1	2	1
1	1	1	1	2	2
1	1	1	1	2	2
1	1	1	1	2	2
1	1	1	1	2	2
1	1	1	1	2	2
1	1	1	1	2	2
1	1	1	1	2	2
1	1	1	1	2	2
1	1	1	1	2	2
1	1	1	1	2	2
1	1	1	1	2	2
1	1	1	1	2	2
1	1	1	1	2	2
1	1	1	1	2	2
1	1	1	1	2	2
1	1	1	1	2	2
1	1	1	1	2	2
1	1	1	1	2	2
1	1	1	1	2	2
1	1	2	1	3	2
1	1	2	1	3	2
1	1	2	1	3	2
1	1	2	1	3	2
1	1	2	1	3	2
1	1	2	1	3	2
1	1	2	1	3	2
1	1	2	1	3	2
1	1	2	1	3	2
1	1	2	1	3	2
1	1	2	1	3	2
1	1	2	1	3	2
1	1	2	1	4	2
1	1	2	1	4	2
1	1	2	1	4	2
1	1	2	1	4	2
1	1	2	1	4	2
1	1	2	1	4	2
1	1	2	1	4	2
1	1	2	1	4	2
1	1	2	1	4	2
1	1	2	1	4	2
1	2	2	1	4	2
1	2	3	1	4	2
1	2	3	1	4	2
1	2	3	1	4	2
1	2	3	2	4	2
1	2	3	2	4	2
1	2	3	2	4	2
1	2	3	2	4	2
1	2	3	2	4	3
1	2	3	2	4	3
1	2	3	2	4	3
1	2	3	2	4	3
1	2	3	2	4	3
1	2	3	2	4	3
1	2	3	2	5	3
1	2	3	2	5	3
1	2	3	2	5	3
1	2	3	2	5	3
1	2	3	2	5	3
1	2	3	2	5	3
1	2	3	2	5	3
1	2	3	2	5	3
1	2	3	2	6	3
1	2	3	2	6	3
1	2	3	2	6	3
1	2	3	2	6	3
1	3	3	2	6	3
1	3	3	2	6	3
1	3	3	2	6	3
1	3	3	2	6	3
1	3	3	2	6	3
1	3	3	2	6	3
1	3	3	2	6	3
1	3	3	2	6	4
1	3	3	2	6	4
1	3	3	2	6	4
1	3	3	2	6	4
1	3	3	2	6	4
1	3	3	2	6	4
1	3	3	2	6	4
1	3	3	2	6	4
1	3	3	2	6	4
1	3	3	2	6	4
1	3	3	2	6	4
1	3	3	2	6	4
1	3	3	2	6	4
1	3	3	2	6	4
1	3	3	2	6	4
1	3	3	2	6	4
1	3	3	2	6	4
1	3	3	2	6	4
1	3	3	2	6	4
1	3	3	2	6	4
1	3	3	2	6	4
1	3	3	2	6	4
1	3	3	2	6	4
1	3	3	2	6	4
1	3	3	2	6	4
1	3	3	2	6	4
1	3	3	2	6	4
1	3	3	2	6	4
1	3	3	2	6	4
1	3	3	2	6	4
2	1	1	1	1	1
2	1	1	1	1	1
2	1	1	1	1	1
2	1	1	1	1	1
2	1	1	1	1	1
2	1	1	1	1	1
2	1	1	1	1	1
2	1	1	1	1	1
2	1	1	1	1	1
2	1	1	1	1	1
2	1	1	1	1	1
2	1	1	1	1	1
2	1	1	1	1	1
2	1	1	1	1	1
2	1	1	1	1	1
2	1	1	1	1	1
2	1	1	1	1	1
2	1	1	1	1	1
2	1	1	1	1	1
2	1	1	1	1	1
2	1	1	1	1	1
2	1	1	1	1	1
2	1	1	1	1	1
2	1	1	1	1	1
2	1	1	1	1	1
2	1	1	1	1	1
2	1	1	1	1	1
2	1	1	1	1	1
2	1	1	1	1	1
2	1	1	1	1	1
2	1	1	1	1	1
2	1	1	1	1	1
2	1	1	1	1	1
2	1	1	1	1	1
2	1	1	1	1	1
2	1	1	1	1	1
2	1	1	1	1	1
2	1	1	1	1	1
2	1	1	1	1	1
2	1	1	1	1	1
2	1	1	1	1	1
2	1	1	1	1	1
2	1	1	1	1	1
2	1	1	1	1	1
2	1	1	1	1	1
2	1	1	1	1	1
2	1	1	1	1	1
2	1	1	1	1	1
2	1	1	1	1	1
2	1	1	1	1	1
2	1	1	1	1	1
2	1	1	1	1	1
2	1	1	1	1	1
2	1	1	1	1	1
2	1	1	1	1	1
2	1	1	1	1	1
2	1	1	1	1	1
2	1	1	1	1	1
2	1	1	1	1	1
2	1	1	1	1	1
2	1	1	1	1	1
2	1	1	1	1	1
2	1	1	1	1	1
2	1	1	1	1	1
2	1	1	1	1	1
2	1	1	1	1	1
2	1	1	1	1	1
2	1	1	1	1	1
2	1	1	1	1	1
2	1	1	1	1	1
2	1	1	1	1	1
2	1	1	1	1	1
2	1	1	1	1	1
2	1	1	1	1	1
2	1	1	1	1	1
2	1	1	1	1	1
2	1	1	1	1	1
2	1	1	1	1	1
2	1	1	1	1	1
2	1	1	1	1	1
2	1	1	1	1	1
2	1	1	1	1	1
2	1	1	1	1	1
2	1	1	1	1	1
2	1	1	1	1	1
2	1	1	1	1	1
2	1	1	1	1	1
2	1	1	1	1	1
2	1	1	1	1	1
2	1	1	1	1	1
2	1	1	1	1	1
2	1	1	1	1	1
2	1	1	1	1	1
2	1	1	1	1	1
2	1	1	1	1	1
2	1	1	1	1	1
2	1	1	1	1	1
2	1	1	1	1	1
2	1	1	1	1	1
2	1	1	1	1	1
2	1	1	1	1	1
2	1	1	1	1	1
2	1	1	1	1	1
2	1	1	1	1	1
2	1	1	1	1	1
2	1	1	1	1	1
2	1	1	1	1	1
2	1	1	1	1	1
2	1	1	1	1	1
2	1	1	1	1	1
2	1	1	1	1	1
2	1	1	1	1	1
2	1	1	1	1	1
2	1	1	1	1	1
2	1	1	1	1	1
2	1	1	1	1	1
2	1	1	1	1	1
2	1	1	1	1	1
2	1	1	1	1	1
2	1	1	1	1	1
2	1	1	1	1	1
2	1	1	1	1	1
2	1	1	1	1	1
2	1	1	1	1	1
2	1	1	1	1	1
2	1	1	1	1	1
2	1	1	1	1	1
2	1	1	1	1	1
2	1	1	1	1	1
2	1	1	1	1	1
2	1	1	1	1	1
2	1	1	1	1	1
2	1	1	1	1	1
2	1	1	1	1	1
2	1	1	1	1	1
2	1	1	1	1	1
2	1	1	1	1	1
2	1	1	1	1	1
	1	1	1	1	1
2	1	1	1	1	1
2	1	1	1	1	1
2	1	1	1	1	1
2	1	1	1	1	1
2	1	1	1	1	1
2	1	1	1	1	1
2	1	1	1	1	1
2	1	1	1	1	1
2	1	1	1	1	1
2	1	1	1	1	1
2	1	1	1	1	1
2	1	1	1	1	1
2	1	1	1	1	1
2	1	1	1	1	1
2	1	1	1	1	1
2	1	1	1	1	1
2	1	1	1	1	1
2	1	1	1	1	1
2	1	1	1	1	1
2	1	1	1	1	1
2	1	1	1	1	1
2	1	1	1	1	1
2	1	1	1	1	1
2	1	1	1	1	1
2	1	1	1	1	1
2	1	1	1	1	1
2	1	1	1	1	1
2	1	1	1	1	1
2	1	1	1	1	1
2	1	1	1	1	1
2	1	1	1	1	1
2	1	1	1	1	1
2	1	1	1	1	1
2	1	1	1	1	1
2	1	1	1	1	1
2	1	1	1	1	1
2	1	1	1	1	1
2	1	1	1	1	1
2	1	1	1	1	1
2	1	1	1	1	1
2	1	1	1	1	1
2	1	1	1	1	1
2	1	1	1	1	1
2	1	1	1	1	1
2	1	1	1	1	1
2	1	1	1	1	1
2	1	1	1	1	1
2	1	1	1	1	1
2	1	1	1	1	1
2	1	1	1	1	1
2	1	1	1	1	1
2	1	1	1	1	1
2	1	1	1	1	1
2	1	1	1	1	1
2	1	1	1	1	1
2	1	1	1	1	1
2	1	1	1	1	1
2	1	1	1	1	1
2	1	1	1	1	1
2	1	1	1	1	1
2	1	1	1	1	1
2	1	1	1	1	1
2	1	1	1	1	1
2	1	1	1	1	1
2	1	1	1	1	1
2	1	1	1	1	1
2	1	1	1	1	1
2	1	1	1	1	1
2	1	1	1	1	1
2	1	1	1	1	1
2	1	1	1	1	1
2	1	1	1	1	1
2	1	1	1	1	1
2	1	1	1	1	1
2	1	1	1	1	1
2	1	1	1	1	1
2	1	1	1	1	1
2	1	1	1	1	1
2	1	1	1	1	1
2	1	1	1	1	1
2	1	1	1	1	1
2	1	1	1	1	1
2	1	1	1	1	1
2	1	1	1	1	1
2	1	1	1	1	1
2	1	1	1	1	1
2	1	1	1	1	1
2	1	1	1	1	1
2	1	1	1	1	1
2	1	1	1	1	1
2	1	1	1	1	1
2	1	1	1	1	1
2	1	1	1	1	1
2	1	1	1	1	1
2	1	1	1	1	1
2	1	1	1	1	1
2	1	1	1	1	1
2	1	1	1	1	1
2	1	1	1	1	1
2	1	1	1	1	1
2	1	1	1	1	1
2	1	1	1	1	1
2	1	1	1	1	1
2	1	1	1	1	1
2	1	1	1	1	1
2	1	1	1	1	1
2	1	1	1	1	1
2	1	1	1	1	1
2	1	1	1	1	1
2	1	1	1	1	1
2	1	1	1	1	1
2	1	1	1	1	1
2	1	1	1	1	1
2	1	1	1	1	1
2	1	1	1	1	1
2	1	1	1	1	1
2	1	1	1	1	1
2	1	1	1	1	1
2	1	1	1	1	1
2	1	1	1	1	1
2	1	1	1	1	1
2	1	1	1	1	1
2	1	1	1	1	1
2	1	1	1	1	1
2	1	1	1	1	1
2	1	1	1	1	1
2	1	1	1	1	1
2	1	1	1	1	1
2	1	1	1	1	1
2	1	1	1	1	1
2	1	1	1	1	1
2	1	1	1	1	1
2	1	1	1	1	1
2	1	1	1	1	1
2	1	1	1	1	1
2	1	1	1	1	1
2	1	1	1	1	1
2	1	1	1	1	1
2	1	1	1	1	1
2	1	1	1	1	1
2	1	1	1	1	1
2	1	1	1	1	1
2	1	1	1	1	1
2	1	1	1	2	1
2	1	1	1	2	1
2	1	1	1	2	1
2	1	1	1	2	1
2	1	1	1	2	1
2	1	1	1	2	1
2	1	1	1	2	1
2	1	1	1	2	1
2	1	1	1	2	1
2	1	1	1	2	1
2	1	1	1	2	1
2	1	1	1	2	1
2	1	1	1	2	1
2	1	1	1	2	1
2	1	1	1	2	1
2	1	1	1	2	1
2	1	1	1	2	1
2	1	1	1	2	1
2	1	1	1	2	1
2	1	1	1	2	1
2	1	1	1	2	1
2	1	1	1	2	1
2	1	1	1	2	1
2	1	1	1	2	1
2	1	1	1	2	1
2	1	1	1	2	1
2	1	1	1	2	1
2	1	1	1	2	1
2	1	1	1	2	1
2	1	1	1	2	1
2	1	1	1	2	1
2	1	1	1	2	1
2	1	1	1	2	1
2	1	1	1	2	1
2	1	1	1	2	1
2	1	1	1	2	1
2	1	1	1	2	1
2	1	1	1	2	1
2	1	1	1	2	1
2	1	1	1	2	1
2	1	1	1	2	1
2	1	1	1	2	1
2	1	1	1	2	1
2	1	1	1	2	1
2	1	1	1	2	1
2	1	1	1	2	1
2	1	1	1	2	2
2	1	1	1	2	2
2	1	1	1	2	2
2	1	1	1	2	2
2	1	1	1	2	2
2	1	1	1	2	2
2	1	1	1	2	2
2	1	1	1	2	2
2	1	1	1	2	2
2	1	1	1	2	2
2	1	1	1	2	2
2	1	1	1	2	2
2	1	1	1	2	2
2	1	1	1	2	2
2	1	1	1	2	2
2	1	1	1	2	2
2	1	1	1	2	2
2	1	1	1	2	2
2	1	1	1	2	2
2	1	1	1	2	2
2	1	1	1	2	2
2	1	1	1	2	2
2	1	1	1	2	2
2	1	1	1	2	2
2	1	1	1	2	2
2	1	1	1	2	2
2	1	1	1	2	2
2	1	1	1	2	2
2	1	1	1	2	2
2	1	1	1	2	2
2	1	1	1	2	2
2	1	1	1	2	2
2	1	1	1	2	2
2	1	1	1	2	2
2	1	1	1	2	2
2	1	1	1	2	2
2	1	1	1	2	2
2	1	1	1	2	2
2	1	1	1	2	2
2	1	1	1	2	2
2	1	1	1	2	2
2	1	1	1	2	2
2	1	1	1	2	2
2	1	1	1	2	2
2	1	1	1	2	2
2	1	1	1	2	2
2	1	1	1	2	2
2	1	1	1	2	2
2	1	1	1	2	2
2	1	1	1	2	2
2	1	1	1	2	2
2	1	1	1	2	2
2	1	1	1	2	2
2	1	1	1	2	2
2	1	2	1	2	2
2	1	2	1	2	2
2	1	2	1	2	2
2	1	2	1	2	2
2	1	2	1	2	2
2	1	2	1	2	2
2	1	2	1	2	2
2	1	2	1	2	2
2	1	2	1	2	2
2	1	2	1	2	2
2	1	2	1	2	2
2	1	2	1	2	2
2	1	2	1	2	2
2	1	2	1	2	2
2	1	2	1	2	2
2	1	2	1	2	2
2	1	2	1	2	2
2	1	2	1	2	2
2	1	2	1	2	2
2	1	2	1	2	2
2	1	2	1	2	2
2	1	2	1	2	2
2	1	2	1	2	2
2	1	2	1	2	2
2	1	2	1	2	2
2	1	2	1	2	2
2	1	2	1	2	2
2	1	2	1	2	2
2	1	2	1	2	2
2	1	2	1	2	2
2	1	2	1	2	2
2	1	2	1	2	2
2	1	2	1	2	2
2	1	2	1	2	2
2	1	2	1	2	2
2	1	2	1	2	2
2	1	2	1	2	2
2	1	2	1	2	2
2	1	2	1	2	2
2	1	2	1	2	2
2	1	2	1	2	2
2	1	2	1	2	2
2	1	2	1	2	2
2	1	2	1	2	2
2	1	2	1	2	2
2	1	2	1	2	2
2	1	2	1	2	2
2	1	2	1	2	2
2	1	2	1	2	2
2	1	2	1	2	2
2	1	2	1	2	2
2	1	2	1	2	2
2	2	2	1	2	2
2	2	2	1	2	2
2	2	2	1	2	2
2	2	2	1	2	2
2	2	2	1	2	2
2	2	2	1	2	2
2	2	2	1	2	2
2	2	2	1	2	2
2	2	2	1	2	2
2	2	2	1	2	2
2	2	2	1	2	2
2	2	2	1	2	2
2	2	2	1	2	2
2	2	2	1	2	2
2	2	2	1	2	2
2	2	2	1	2	2
2	2	2	1	2	2
2	2	2	1	2	2
2	2	2	1	2	2
2	2	2	1	2	2
2	2	2	1	2	2
2	2	2	1	2	2
2	2	2	1	2	2
2	2	2	1	2	2
2	2	2	1	2	2
2	2	2	1	2	2
2	2	2	1	2	2
2	2	2	1	2	2
2	2	2	1	2	2
2	2	2	1	2	2
2	2	2	1	2	2
2	2	2	1	2	2
2	2	2	1	2	2
2	2	2	1	2	2
2	2	2	1	2	2
2	2	2	1	2	2
2	2	2	1	2	2
2	2	2	1	2	2
2	2	2	1	2	2
2	2	2	1	2	2
2	2	2	1	2	2
2	2	2	1	2	2
2	2	2	1	2	2
2	2	2	1	2	2
2	2	2	1	2	2
2	2	2	1	2	2
2	2	2	1	2	2
2	2	2	1	2	2
2	2	2	1	2	2
2	2	2	1	2	2
2	2	2	1	2	2
2	2	2	1	2	2
2	2	2	1	2	2
2	2	2	1	2	2
2	2	2	1	2	2
2	2	2	1	2	2
2	2	2	1	2	2
2	2	2	1	2	2
2	2	2	1	2	2
2	2	2	1	2	2
2	2	2	1	2	2
2	2	2	1	2	2
2	2	2	1	2	2
2	2	2	1	2	2
2	2	2	1	2	2
2	2	2	1	2	2
2	2	2	1	2	2
2	2	2	1	2	2
2	2	2	1	2	2
2	2	2	1	2	2
2	2	2	1	2	2
2	2	2	1	2	2
2	2	2	1	2	2
2	2	2	1	2	2
2	2	2	1	2	2
2	2	2	1	2	2
2	2	2	1	2	2
2	2	2	1	2	2
2	2	2	1	2	2
2	2	2	1	2	2
2	2	2	1	2	2
2	2	2	1	2	2
2	2	2	1	2	2
2	2	2	1	2	2
2	2	2	1	2	2
2	2	2	1	2	2
2	2	2	1	2	2
2	2	2	1	2	2
2	2	2	1	2	2
2	2	2	1	2	2
2	2	2	1	2	2
2	2	2	1	2	2
2	2	2	1	2	2
2	2	2	1	2	2
2	2	2	1	2	2
2	2	2	1	2	2
2	2	2	1	2	2
2	2	2	1	2	2
2	2	2	1	2	2
2	2	2	1	3	2
2	2	2	1	3	2
2	2	2	1	3	2
2	2	2	1	3	2
2	2	2	1	3	2
2	2	2	1	3	2
2	2	2	1	3	2
2	2	2	1	3	2
2	2	2	1	3	2
2	2	2	1	3	2
2	2	2	1	3	2
2	2	2	1	3	2
2	2	2	1	3	2
2	2	2	1	3	2
2	2	2	1	3	2
2	2	2	1	3	2
2	2	2	1	3	2
2	2	2	1	3	2
2	2	2	1	3	2
2	2	2	1	3	2
2	2	2	1	3	2
2	2	2	1	3	2
2	2	2	1	3	2
2	2	2	1	3	2
2	2	2	1	3	2
2	2	2	1	3	2
2	2	2	1	3	2
2	2	2	1	3	2
2	2	2	1	3	2
2	2	2	1	3	2
2	2	2	1	3	2
2	2	2	1	3	2
2	2	2	1	3	2
2	2	2	1	3	2
2	2	2	1	3	2
2	2	2	1	3	2
2	2	2	1	3	2
2	2	2	1	3	2
2	2	2	1	3	2
2	2	2	1	3	2
2	2	2	1	3	2
2	2	2	1	3	2
2	2	2	1	3	2
2	2	2	1	3	2
2	2	2	1	3	2
2	2	2	1	3	2
2	2	2	1	3	2
2	2	2	1	3	2
2	2	2	1	3	2
2	2	2	1	3	2
2	2	2	1	3	2
2	2	2	1	3	2
2	2	2	1	3	2
2	2	2	1	3	2
2	2	2	1	3	2
2	2	2	1	3	2
2	2	2	1	3	2
2	2	2	1	3	2
2	2	2	1	3	2
2	2	2	1	3	2
2	2	2	1	3	2
2	2	2	1	3	2
2	2	2	1	3	2
2	2	2	1	3	2
2	2	2	1	3	2
2	2	2	1	3	2
2	2	2	1	3	2
2	2	2	1	3	2
2	2	2	1	3	2
2	2	2	1	3	2
2	2	2	1	3	2
2	2	2	1	3	2
2	2	2	1	3	2
2	2	2	1	3	2
2	2	2	1	3	2
2	2	2	1	3	2
2	2	2	1	3	2
2	2	2	1	3	2
2	2	2	1	3	2
2	2	2	1	3	2
2	2	2	1	3	2
2	2	2	1	3	2
2	2	2	1	3	2
2	2	2	1	3	2
2	2	2	1	3	2
2	2	2	1	3	2
2	2	2	1	3	2
2	2	2	1	3	2
2	2	2	1	3	2
2	2	2	1	3	2
2	2	2	1	3	2
2	2	2	1	3	2
2	2	2	1	3	2
2	2	2	1	3	2
2	2	2	1	3	2
2	2	2	1	3	2
2	2	2	1	3	2
2	2	2	1	3	2
2	2	2	1	3	2
2	2	2	1	3	2
2	2	2	1	3	2
2	2	2	1	3	2
2	2	2	1	3	2
2	2	2	1	3	2
2	2	2	1	3	2
2	2	2	1	3	2
2	2	2	1	3	2
2	2	2	1	3	2
2	2	2	1	3	2
2	2	2	1	3	2
2	2	2	1	3	2
2	2	2	1	3	2
2	2	2	1	3	2
2	2	2	1	3	2
2	2	2	1	3	2
2	2	2	1	3	2
2	2	2	1	3	2
2	2	2	1	3	3
2	2	2	1	3	3
2	2	2	1	3	3
2	2	2	1	3	3
2	2	2	1	3	3
2	2	2	1	3	3
2	2	2	1	3	3
2	2	2	1	3	3
2	2	2	1	3	3
2	2	2	1	3	3
2	2	2	1	3	3
2	2	2	1	3	3
2	2	2	1	3	3
2	2	2	1	3	3
2	2	2	1	3	3
2	2	2	1	3	3
2	2	2	1	3	3
2	2	2	1	3	3
2	2	2	1	3	3
2	2	2	1	3	3
2	2	2	1	3	3
2	2	2	1	3	3
2	2	2	1	3	3
2	2	2	1	3	3
2	2	2	1	3	3
2	2	2	1	3	3
2	2	2	1	3	3
2	2	2	1	3	3
2	2	2	1	3	3
2	2	2	1	3	3
2	2	2	1	3	3
2	2	2	1	3	3
2	2	2	1	3	3
2	2	2	1	3	3
2	2	2	1	3	3
2	2	2	1	3	3
2	2	2	1	3	3
2	2	2	1	3	3
2	2	2	1	3	3
2	2	2	1	3	3
2	2	2	1	3	3
2	2	2	1	3	3
2	2	2	1	3	3
2	2	2	1	3	3
2	2	2	1	3	3
2	2	2	1	3	3
2	2	2	1	3	3
2	2	2	1	3	3
2	2	2	1	3	3
2	2	2	1	3	3
2	2	2	1	3	3
2	2	2	1	3	3
2	2	2	1	3	3
2	2	2	1	3	3
2	2	2	1	3	3
2	2	2	1	3	3
2	2	2	1	3	3
2	2	3	1	3	3
2	2	3	1	3	3
2	2	3	1	3	3
2	2	3	1	3	3
2	2	3	1	3	3
2	2	3	1	3	3
2	2	3	1	3	3
2	2	3	1	3	3
2	2	3	1	3	3
2	2	3	1	3	3
2	2	3	1	3	3
2	2	3	1	3	3
2	2	3	1	3	3
2	2	3	1	3	3
2	2	3	1	3	3
2	2	3	1	3	3
2	2	3	1	3	3
2	2	3	1	3	3
2	2	3	1	3	3
2	2	3	1	3	3
2	2	3	1	3	3
2	2	3	1	3	3
2	2	3	1	3	3
2	2	3	1	3	3
2	2	3	1	3	3
2	2	3	1	3	3
2	2	3	1	4	3
2	2	3	1	4	3
2	2	3	1	4	3
2	2	3	1	4	3
2	2	3	1	4	3
2	2	3	1	4	3
2	2	3	2	4	3
2	2	3	2	4	3
2	2	3	2	4	3
2	2	3	2	4	3
2	2	3	2	4	3
2	2	3	2	4	3
2	2	3	2	4	3
2	2	3	2	4	3
2	2	3	2	4	3
2	2	3	2	4	3
2	2	3	2	4	3
2	2	3	2	4	3
2	2	3	2	4	3
2	2	3	2	4	3
2	2	3	2	4	3
2	2	3	2	4	3
2	2	3	2	4	3
2	2	3	2	4	3
2	2	3	2	4	3
2	2	3	2	4	3
2	2	3	2	4	3
2	2	3	2	4	3
2	2	3	2	4	3
2	2	3	2	4	3
2	2	3	2	4	3
2	2	3	2	4	3
2	2	3	2	4	3
2	2	3	2	4	3
2	2	3	2	4	3
2	2	3	2	4	3
2	2	3	2	4	3
2	2	3	2	4	3
2	2	3	2	4	3
2	2	3	2	4	3
2	2	3	2	4	3
2	2	3	2	4	3
2	2	3	2	4	3
2	2	3	2	4	3
2	2	3	2	4	3
2	2	3	2	4	3
2	2	3	2	4	3
2	2	3	2	4	3
2	2	3	2	4	3
2	2	3	2	4	3
2	2	3	2	4	3
2	2	3	2	4	3
2	2	3	2	4	3
2	2	3	2	4	3
2	2	3	2	4	3
2	2	3	2	4	3
2	2	3	2	4	3
2	2	3	2	4	3
2	2	3	2	4	3
2	2	3	2	4	3
2	2	3	2	4	3
2	2	3	2	4	3
2	2	3	2	4	3
2	2	3	2	4	3
2	2	3	2	4	3
2	2	3	2	4	3
2	2	3	2	4	3
2	2	3	2	4	3
2	2	3	2	4	3
2	2	3	2	4	3
2	2	3	2	4	3
2	2	3	2	4	3
2	2	3	2	4	3
2	2	3	2	4	3
2	2	3	2	4	3
2	2	3	2	4	3
2	2	3	2	4	3
2	2	3	2	4	3
2	2	3	2	4	3
2	2	3	2	4	3
2	2	3	2	4	3
2	2	3	2	4	3
2	2	3	2	4	3
2	2	3	2	4	3
2	2	3	2	4	3
2	2	3	2	4	3
2	2	3	2	4	3
2	2	3	2	4	3
2	2	3	2	4	3
2	2	3	2	4	3
2	2	3	2	4	3
2	2	3	2	4	3
2	2	3	2	4	3
2	2	3	2	4	3
2	2	3	2	4	3
2	2	3	2	4	3
2	2	3	2	4	3
2	2	3	2	4	3
2	2	3	2	4	3
2	2	3	2	4	3
2	2	3	2	4	3
2	2	3	2	4	3
2	2	3	2	4	3
2	2	3	2	4	3
2	2	3	2	4	3
2	2	3	2	4	3
2	2	3	2	4	3
2	2	3	2	4	3
2	2	3	2	4	3
2	2	3	2	4	3
2	2	3	2	4	3
2	2	3	2	4	3
2	2	3	2	4	3
2	2	3	2	4	3
2	2	3	2	4	3
2	2	3	2	4	3
2	2	3	2	4	3
2	2	3	2	4	3
2	2	3	2	4	3
2	2	3	2	4	3
2	2	3	2	4	3
2	2	3	2	4	3
2	2	3	2	4	3
2	2	3	2	4	3
2	2	3	2	4	3
2	2	3	2	4	3
2	2	3	2	4	3
2	2	3	2	4	3
2	2	3	2	4	3
2	2	3	2	4	3
2	2	3	2	4	3
2	2	3	2	4	3
2	2	3	2	4	3
2	2	3	2	4	3
2	2	3	2	4	3
2	2	3	2	4	3
2	2	3	2	4	3
2	2	3	2	4	3
2	2	3	2	4	3
2	2	3	2	4	3
2	2	3	2	4	3
2	2	3	2	4	3
2	2	3	2	4	3
2	2	3	2	4	3
2	2	3	2	4	3
2	2	3	2	4	3
2	2	3	2	4	3
2	2	3	2	4	3
2	2	3	2	4	3
2	2	3	2	4	3
2	2	3	2	4	3
2	2	3	2	4	3
2	2	3	2	4	3
2	2	3	2	4	3
2	2	3	2	4	3
2	2	3	2	5	3
2	2	3	2	5	3
2	2	3	2	5	3
2	2	3	2	5	3
2	2	3	2	5	3
2	2	3	2	5	3
2	2	3	2	5	3
2	2	3	2	5	3
2	2	3	2	5	3
2	2	3	2	5	3
2	2	3	2	5	3
2	2	3	2	5	3
2	2	3	2	5	3
2	2	3	2	5	3
2	2	3	2	5	3
2	2	3	2	5	3
2	2	3	2	5	3
2	2	3	2	5	3
2	2	3	2	5	3
2	2	3	2	5	3
2	2	3	2	5	3
2	2	3	2	5	3
2	2	3	2	5	3
2	2	3	2	5	3
2	2	3	2	5	3
2	2	3	2	5	3
2	2	3	2	5	3
2	2	3	2	5	3
2	2	3	2	5	3
2	2	3	2	5	3
2	2	3	2	5	3
2	2	3	2	5	3
2	2	3	2	5	3
2	2	3	2	5	3
2	2	3	2	5	3
2	2	3	2	5	3
2	2	3	2	5	3
2	2	3	2	5	3
2	2	3	2	5	3
2	2	3	2	5	3
2	2	3	2	5	3
2	2	3	2	5	3
2	2	3	2	5	3
2	2	3	2	5	3
2	2	3	2	5	3
2	2	3	2	5	3
2	2	3	2	5	3
2	2	3	2	5	3
2	2	3	2	5	3
2	2	3	2	5	3
2	2	3	2	5	3
2	2	3	2	5	3
2	2	3	2	5	3
2	2	3	2	5	3
2	2	3	2	5	3
2	2	3	2	5	3
2	2	3	2	5	3
2	2	3	2	5	3
2	2	3	2	5	3
2	2	3	2	5	3
2	2	3	2	5	3
2	2	3	2	5	3
2	2	3	2	5	3
2	2	3	2	5	3
2	2	3	2	5	3
2	3	3	2	5	3
2	3	3	2	5	3
2	3	3	2	5	3
2	3	3	2	5	3
2	3	3	2	5	3
2	3	3	2	5	3
2	3	3	2	5	3
2	3	3	2	5	3
2	3	3	2	5	3
2	3	3	2	5	3
2	3	3	2	5	3
2	3	3	2	5	3
2	3	3	2	5	3
2	3	3	2	5	3
2	3	3	2	5	3
2	3	3	2	5	3
2	3	3	2	5	3
2	3	3	2	5	3
2	3	3	2	5	3
2	3	3	2	5	3
2	3	3	2	5	3
2	3	3	2	5	3
2	3	3	2	5	3
2	3	3	2	5	3
2	3	3	2	5	3
2	3	3	2	5	3
2	3	3	2	5	3
2	3	3	2	5	3
2	3	3	2	5	3
2	3	3	2	5	3
2	3	3	2	5	3
2	3	3	2	5	3
2	3	3	2	5	3
2	3	3	2	5	3
2	3	3	2	5	3
2	3	3	2	5	3
2	3	3	2	5	3
2	3	3	2	5	3
2	3	3	2	5	3
2	3	3	2	5	3
2	3	3	2	5	3
2	3	3	2	5	3
2	3	3	2	5	3
2	3	3	2	5	3
2	3	3	2	5	3
2	3	3	2	5	3
2	3	3	2	5	3
2	3	3	2	5	3
2	3	3	2	5	3
2	3	3	2	5	3
2	3	3	2	5	3
2	3	3	2	5	3
2	3	3	2	5	3
2	3	3	2	5	3
2	3	3	2	5	3
2	3	3	2	5	3
2	3	3	2	5	3
2	3	3	2	5	3
2	3	3	2	5	3
2	3	3	2	5	3
2	3	3	2	5	3
2	3	3	2	5	3
2	3	3	2	5	3
2	3	3	2	5	3
2	3	3	2	5	3
2	3	3	2	5	3
2	3	3	2	5	3
2	3	3	2	5	3
2	3	3	2	5	3
2	3	3	2	5	3
2	3	3	2	5	3
2	3	3	2	5	3
2	3	3	2	5	3
2	3	3	2	5	3
2	3	3	2	5	3
2	3	3	2	5	3
2	3	3	2	5	3
2	3	3	2	5	3
2	3	3	2	5	3
2	3	3	2	5	3
2	3	3	2	5	3
2	3	3	2	5	3
2	3	3	2	5	3
2	3	3	2	5	3
2	3	3	2	5	3
2	3	3	2	5	3
2	3	3	2	5	3
2	3	3	2	5	3
2	3	3	2	5	3
2	3	3	2	5	4
2	3	3	2	6	4
2	3	3	2	6	4
2	3	3	2	6	4
2	3	3	2	6	4
2	3	3	2	6	4
2	3	3	2	6	4
2	3	3	2	6	4
2	3	3	2	6	4
2	3	3	2	6	4
2	3	3	2	6	4
2	3	3	2	6	4
2	3	3	2	6	4
2	3	3	2	6	4
2	3	3	2	6	4
2	3	3	2	6	4
2	3	3	2	6	4
2	3	3	2	6	4
2	3	3	2	6	4
2	3	3	2	6	4
2	3	3	2	6	4
2	3	3	2	6	4
2	3	3	2	6	4
2	3	3	2	6	4
2	3	3	2	6	4
2	3	3	2	6	4
2	3	3	2	6	4
2	3	3	2	6	4
2	3	3	2	6	4
2	3	3	2	6	4
2	3	3	2	6	4
2	3	3	2	6	4
2	3	3	2	6	4
2	3	3	2	6	4
2	3	3	2	6	4
2	3	3	2	6	4
2	3	3	2	6	4
2	3	3	2	6	4
2	3	3	2	6	4
2	3	3	2	6	4
2	3	3	2	6	4
2	3	3	2	6	4
2	3	3	2	6	4
2	3	3	2	6	4
2	3	3	2	6	4
2	3	3	2	6	4
2	3	3	2	6	4
2	3	3	2	6	4
2	3	3	2	6	4
2	3	3	2	6	4
2	3	3	2	6	4
2	3	3	2	6	4
2	3	3	2	6	4
2	3	3	2	6	4
2	3	3	2	6	4
2	3	3	2	6	4
2	3	3	2	6	4
2	3	3	2	6	4
2	3	3	2	6	4
2	3	3	2	6	4
2	3	3	2	6	4
2	3	3	2	6	4
2	3	3	2	6	4
2	3	3	2	6	4
2	3	3	2	6	4
2	3	3	2	6	4
2	3	3	2	6	4
2	3	3	2	6	4
2	3	3	2	6	4
2	3	3	2	6	4
2	3	3	2	6	4
2	3	3	2	6	4
2	3	3	2	6	4
2	3	3	2	6	4
2	3	3	2	6	4
2	3	3	2	6	4
2	3	3	2	6	4
2	3	3	2	6	4
2	3	3	2	6	4
2	3	3	2	6	4
2	3	3	2	6	4
2	3	3	2	6	4
2	3	3	2	6	4
2	3	3	2	6	4
2	3	3	2	6	4
2	3	3	2	6	4
2	3	3	2	6	4
2	3	3	2	6	4
2	3	3	2	6	4
2	3	3	2	6	4
2	3	3	2	6	4
2	3	3	2	6	4
2	3	3	2	6	4
2	3	3	2	6	4
2	3	3	2	6	4
2	3	3	2	6	4
2	3	3	2	6	4
2	3	3	2	6	4
2	3	3	2	6	4
2	3	3	2	6	4
2	3	3	2	6	4
2	3	3	2	6	4
2	3	3	2	6	4
2	3	3	2	6	4
2	3	3	2	6	4
2	3	3	2	6	4
2	3	3	2	6	4
2	3	3	2	6	4
2	3	3	2	6	4
2	3	3	2	6	4
2	3	3	2	6	4
2	3	3	2	6	4
2	3	3	2	6	4
2	3	3	2	6	4
2	3	3	2	6	4
2	3	3	2	6	4
2	3	3	2	6	4
2	3	3	2	6	4
2	3	3	2	6	4
2	3	3	2	6	4
2	3	3	2	6	4
2	3	3	2	6	4
2	3	3	2	6	4
2	3	3	2	6	4
2	3	3	2	6	4
2	3	3	2	6	4
2	3	3	2	6	4
2	3	3	2	6	4
2	3	3	2	6	4
2	3	3	2	6	4
2	3	3	2	6	4
2	3	3	2	6	4
2	3	3	2	6	4
2	3	3	2	6	4
2	3	3	2	6	4
2	3	3	2	6	4
2	3	3	2	6	4
2	3	3	2	6	4
2	3	3	2	6	4
2	3	3	2	6	4
2	3	3	2	6	4
2	3	3	2	6	4
2	3	3	2	6	4
2	3	3	2	6	4
2	3	3	2	6	4
2	3	3	2	6	4
2	3	3	2	6	4
2	3	3	2	6	4
2	3	3	2	6	4
2	3	3	2	6	4
2	3	3	2	6	4
2	3	3	2	6	4
2	3	3	2	6	4
2	3	3	2	6	4
2	3	3	2	6	4
2	3	3	2	6	4
2	3	3	2	6	4
2	3	3	2	6	4
2	3	3	2	6	4
2	3	3	2	6	4
2	3	3	2	6	4
2	3	3	2	6	4
2	3	3	2	6	4
2	3	3	2	6	4
2	3	3	2	6	4
2	3	3	2	6	4
2	3	3	2	6	4
2	3	3	2	6	4
2	3	3	2	6	4
2	3	3	2	6	4
2	3	3	2	6	4
2	3	3	2	6	4
2	3	3	2	6	4
2	3	3	2	6	4
2	3	3	2	6	4
2	3	3	2	6	4
2	3	3	2	6	4
2	3	3	2	6	4
2	3	3	2	6	4
2	3	3	2	6	4
2	3	3	2	6	4
2	3	3	2	6	4
2	3	3	2	6	4
2	3	3	2	6	4
2	3	3	2	6	4
2	3	3	2	6	4
2	3	3	2	6	4
2	3	3	2	6	4
2	3	3	2	6	4
2	3	3	2	6	4
2	3	3	2	6	4
2	3	3	2	6	4
2	3	3	2	6	4
2	3	3	2	6	4
2	3	3	2	6	4
2	3	3	2	6	4
2	3	3	2	6	4
2	3	3	2	6	4
2	3	3	2	6	4
2	3	3	2	6	4
2	3	3	2	6	4
2	3	3	2	6	4
2	3	3	2	6	4
2	3	3	2	6	4
2	3	3	2	6	4
2	3	3	2	6	4
2	3	3	2	6	4
2	3	3	2	6	4
2	3	3	2	6	4
2	3	3	2	6	4
2	3	3	2	6	4
2	3	3	2	6	4
2	3	3	2	6	4
2	3	3	2	6	4
2	3	3	2	6	4
2	3	3	2	6	4
2	3	3	2	6	4
2	3	3	2	6	4
2	3	3	2	6	4
2	3	3	2	6	4
2	3	3	2	6	4
2	3	3	2	6	4
2	3	3	2	6	4
2	3	3	2	6	4
2	3	3	2	6	4
2	3	3	2	6	4
2	3	3	2	6	4
2	3	3	2	6	4
2	3	3	2	6	4
2	3	3	2	6	4
2	3	3	2	6	4
2	3	3	2	6	4
2	3	3	2	6	4
2	3	3	2	6	4
2	3	3	2	6	4
2	3	3	2	6	4
2	3	3	2	6	4
2	3	3	2	6	4
2	3	3	2	6	4
2	3	3	2	6	4
2	3	3	2	6	4
2	3	3	2	6	4
2	3	3	2	6	4
2	3	3	2	6	4
2	3	3	2	6	4
2	3	3	2	6	4
2	3	3	2	6	4
2	3	3	2	6	4
2	3	3	2	6	4
2	3	3	2	6	4
2	3	3	2	6	4
2	3	3	2	6	4
2	3	3	2	6	4
2	3	3	2	6	4
2	3	3	2	6	4
2	3	3	2	6	4
2	3	3	2	6	4
2	3	3	2	6	4
2	3	3	2	6	4
2	3	3	2	6	4
2	3	3	2	6	4
2	3	3	2	6	4
2	3	3	2	6	4
2	3	3	2	6	4
2	3	3	2	6	4
2	3	3	2	6	4
2	3	3	2	6	4
2	3	3	2	6	4
2	3	3	2	6	4
2	3	3	2	6	4
2	3	3	2	6	4
2	3	3	2	6	4
2	3	3	2	6	4
2	3	3	2	6	4
2	3	3	2	6	4
2	3	3	2	6	4
2	3	3	2	6	4
2	3	3	2	6	4
2	3	3	2	6	4
2	3	3	2	6	4
2	3	3	2	6	4
2	3	3	2	6	4
2	3	3	2	6	4
2	3	3	2	6	4
2	3	3	2	6	4
2	3	3	2	6	4
2	3	3	2	6	4
2	3	3	2	6	4
2	3	3	2	6	4
2	3	3	2	6	4
2	3	3	2	6	4
2	3	3	2	6	4
2	3	3	2	6	4
2	3	3	2	6	4
2	3	3	2	6	4
2	3	3	2	6	4
2	3	3	2	6	4
2	3	3	2	6	4
2	3	3	2	6	4
2	3	3	2	6	4
2	3	3	2	6	4
2	3	3	2	6	4
2	3	3	2	6	4
2	3	3	2	6	4
2	3	3	2	6	4
2	3	3	2	6	4
2	3	3	2	6	4
2	3	3	2	6	4
2	3	3	2	6	4
2	3	3	2	6	4
2	3	3	2	6	4
2	3	3	2	6	4
2	3	3	2	6	4
2	3	3	2	6	4
2	3	3	2	6	4
2	3	3	2	6	4
2	3	3	2	6	4
2	3	3	2	6	4
2	3	3	2	6	4
2	3	3	2	6	4
2	3	3	2	6	4
2	3	3	2	6	4
2	3	3	2	6	4
2	3	3	2	6	4
2	3	3	2	6	4
2	3	3	2	6	4
2	3	3	2	6	4
2	3	3	2	6	4
2	3	3	2	6	4
2	3	3	2	6	4
2	3	3	2	6	4
2	3	3	2	6	4
2	3	3	2	6	4
2	3	3	2	6	4
2	3	3	2	6	4
2	3	3	2	6	4
2	3	3	2	6	4
2	3	3	2	6	4
2	3	3	2	6	4
2	3	3	2	6	4
2	3	3	2	6	4
2	3	3	2	6	4
2	3	3	2	6	4
2	3	3	2	6	4
2	3	3	2	6	4
2	3	3	2	6	4
2	3	3	2	6	4
2	3	3	2	6	4
2	3	3	2	6	4
2	3	3	2	6	4
2	3	3	2	6	4
2	3	3	2	6	4
2	3	3	2	6	4
2	3	3	2	6	4
2	3	3	2	6	4
2	3	3	2	6	4
2	3	3	2	6	4
2	3	3	2	6	4
2	3	3	2	6	4
2	3	3	2	6	4
2	3	3	2	6	4
2	3	3	2	6	4
2	3	3	2	6	4
2	3	3	2	6	4
2	3	3	2	6	4
2	3	3	2	6	4
2	3	3	2	6	4
2	3	3	2	6	4
2	3	3	2	6	4
2	3	3	2	6	4
2	3	3	2	6	4
2	3	3	2	6	4
2	3	3	2	6	4
2	3	3	2	6	4
2	3	3	2	6	4
2	3	3	2	6	4
2	3	3	2	6	4
2	3	3	2	6	4
2	3	3	2	6	4

## Sheet: Distemper
Distemper	Season	Age	Sex	Breed	YEAR
1	1	1	1	1	1
1	1	1	1	1	1
1	1	1	1	1	1
1	1	1	1	1	1
1	1	1	1	1	1
1	1	1	1	1	1
1	1	1	1	1	1
1	1	1	1	1	1
1	1	1	1	2	1
1	1	1	1	2	2
1	1	1	1	2	2
1	1	1	1	2	2
1	1	1	1	2	2
1	1	1	1	2	2
1	1	1	1	2	2
1	1	1	1	2	2
1	1	1	1	2	2
1	1	1	1	3	2
1	1	1	1	3	2
1	1	1	1	3	2
1	1	2	1	3	2
1	1	2	1	3	3
1	2	2	1	3	3
1	2	2	2	4	3
1	2	2	2	4	3
1	2	2	2	4	3
1	2	2	2	4	3
1	2	2	2	4	3
1	2	2	2	5	3
1	2	2	2	5	3
1	2	2	2	6	3
1	2	2	2	6	3
1	2	2	2	6	3
1	3	2	2	6	3
1	3	3	2	6	3
1	3	3	2	6	4
1	3	3	2	6	4
1	3	3	2	6	4
1	3	3	2	6	4
1	3	3	2	6	4
1	3	3	2	6	4
1	3	3	2	6	4
1	3	3	2	6	4
1	3	3	2	6	4
1	3	3	2	6	4
2	1	1	1	1	1
2	1	1	1	1	1
2	1	1	1	1	1
2	1	1	1	1	1
2	1	1	1	1	1
2	1	1	1	1	1
2	1	1	1	1	1
2	1	1	1	1	1
2	1	1	1	1	1
2	1	1	1	1	1
2	1	1	1	1	1
2	1	1	1	1	1
2	1	1	1	1	1
2	1	1	1	1	1
2	1	1	1	1	1
2	1	1	1	1	1
2	1	1	1	1	1
2	1	1	1	1	1
2	1	1	1	1	1
2	1	1	1	1	1
2	1	1	1	1	1
2	1	1	1	1	1
2	1	1	1	1	1
2	1	1	1	1	1
2	1	1	1	1	1
2	1	1	1	1	1
2	1	1	1	1	1
2	1	1	1	1	1
2	1	1	1	1	1
2	1	1	1	1	1
2	1	1	1	1	1
2	1	1	1	1	1
2	1	1	1	1	1
2	1	1	1	1	1
2	1	1	1	1	1
2	1	1	1	1	1
2	1	1	1	1	1
2	1	1	1	1	1
2	1	1	1	1	1
2	1	1	1	1	1
2	1	1	1	1	1
2	1	1	1	1	1
2	1	1	1	1	1
2	1	1	1	1	1
2	1	1	1	1	1
2	1	1	1	1	1
2	1	1	1	1	1
2	1	1	1	1	1
2	1	1	1	1	1
2	1	1	1	1	1
2	1	1	1	1	1
2	1	1	1	1	1
2	1	1	1	1	1
2	1	1	1	1	1
2	1	1	1	1	1
2	1	1	1	1	1
2	1	1	1	1	1
2	1	1	1	1	1
2	1	1	1	1	1
2	1	1	1	1	1
2	1	1	1	1	1
2	1	1	1	1	1
2	1	1	1	1	1
2	1	1	1	1	1
2	1	1	1	1	1
2	1	1	1	1	1
2	1	1	1	1	1
2	1	1	1	1	1
2	1	1	1	1	1
2	1	1	1	1	1
2	1	1	1	1	1
2	1	1	1	1	1
2	1	1	1	1	1
2	1	1	1	1	1
2	1	1	1	1	1
2	1	1	1	1	1
2	1	1	1	1	1
2	1	1	1	1	1
2	1	1	1	1	1
2	1	1	1	1	1
2	1	1	1	1	1
2	1	1	1	1	1
2	1	1	1	1	1
2	1	1	1	1	1
2	1	1	1	1	1
2	1	1	1	1	1
2	1	1	1	1	1
2	1	1	1	1	1
2	1	1	1	1	1
2	1	1	1	1	1
2	1	1	1	1	1
2	1	1	1	1	1
2	1	1	1	1	1
2	1	1	1	1	1
2	1	1	1	1	1
2	1	1	1	1	1
2	1	1	1	1	1
2	1	1	1	1	1
2	1	1	1	1	1
2	1	1	1	1	1
2	1	1	1	1	1
2	1	1	1	1	1
2	1	1	1	1	1
2	1	1	1	1	1
2	1	1	1	1	1
2	1	1	1	1	1
2	1	1	1	1	1
2	1	1	1	1	1
2	1	1	1	1	1
2	1	1	1	1	1
2	1	1	1	1	1
2	1	1	1	1	1
2	1	1	1	1	1
2	1	1	1	1	1
2	1	1	1	1	1
2	1	1	1	1	1
2	1	1	1	1	1
2	1	1	1	1	1
2	1	1	1	1	1
2	1	1	1	1	1
2	1	1	1	1	1
2	1	1	1	1	1
2	1	1	1	1	1
2	1	1	1	1	1
2	1	1	1	1	1
2	1	1	1	1	1
2	1	1	1	1	1
2	1	1	1	1	1
2	1	1	1	1	1
2	1	1	1	1	1
2	1	1	1	1	1
2	1	1	1	1	1
2	1	1	1	1	1
2	1	1	1	1	1
2	1	1	1	1	1
2	1	1	1	1	1
2	1	1	1	1	1
2	1	1	1	1	1
2	1	1	1	1	1
2	1	1	1	1	1
2	1	1	1	1	1
2	1	1	1	1	1
2	1	1	1	1	1
2	1	1	1	1	1
2	1	1	1	1	1
2	1	1	1	1	1
2	1	1	1	1	1
2	1	1	1	1	1
2	1	1	1	1	1
2	1	1	1	1	1
2	1	1	1	1	1
2	1	1	1	1	1
2	1	1	1	1	1
2	1	1	1	1	1
2	1	1	1	1	1
2	1	1	1	1	1
2	1	1	1	1	1
2	1	1	1	1	1
2	1	1	1	1	1
2	1	1	1	1	1
2	1	1	1	1	1
2	1	1	1	1	1
2	1	1	1	1	1
2	1	1	1	1	1
2	1	1	1	1	1
2	1	1	1	1	1
2	1	1	1	1	1
2	1	1	1	1	1
2	1	1	1	1	1
2	1	1	1	1	1
2	1	1	1	1	1
2	1	1	1	1	1
2	1	1	1	1	1
2	1	1	1	1	1
2	1	1	1	1	1
2	1	1	1	1	1
2	1	1	1	1	1
2	1	1	1	1	1
2	1	1	1	1	1
2	1	1	1	1	1
2	1	1	1	1	1
2	1	1	1	1	1
2	1	1	1	1	1
2	1	1	1	1	1
2	1	1	1	1	1
2	1	1	1	1	1
2	1	1	1	1	1
2	1	1	1	1	1
2	1	1	1	1	1
2	1	1	1	1	1
2	1	1	1	1	1
2	1	1	1	1	1
2	1	1	1	1	1
2	1	1	1	1	1
2	1	1	1	1	1
2	1	1	1	1	1
2	1	1	1	1	1
2	1	1	1	1	1
2	1	1	1	1	1
2	1	1	1	1	1
2	1	1	1	1	1
2	1	1	1	1	1
2	1	1	1	1	1
2	1	1	1	1	1
2	1	1	1	1	1
2	1	1	1	1	1
2	1	1	1	1	1
2	1	1	1	1	1
2	1	1	1	1	1
2	1	1	1	1	1
2	1	1	1	1	1
2	1	1	1	1	1
2	1	1	1	1	1
2	1	1	1	1	1
2	1	1	1	1	1
2	1	1	1	1	1
2	1	1	1	1	1
2	1	1	1	1	1
2	1	1	1	1	1
2	1	1	1	1	1
2	1	1	1	1	1
2	1	1	1	1	1
2	1	1	1	1	1
2	1	1	1	1	1
2	1	1	1	1	1
2	1	1	1	1	1
2	1	1	1	1	1
2	1	1	1	1	1
2	1	1	1	1	1
2	1	1	1	1	1
2	1	1	1	1	1
2	1	1	1	1	1
2	1	1	1	1	1
2	1	1	1	1	1
2	1	1	1	1	1
2	1	1	1	1	1
2	1	1	1	1	1
2	1	1	1	1	1
2	1	1	1	1	1
2	1	1	1	1	1
2	1	1	1	1	1
2	1	1	1	1	1
2	1	1	1	1	1
2	1	1	1	1	1
2	1	1	1	1	1
2	1	1	1	1	1
2	1	1	1	1	1
2	1	1	1	1	1
2	1	1	1	1	1
2	1	1	1	1	1
2	1	1	1	1	1
2	1	1	1	1	1
2	1	1	1	1	1
2	1	1	1	1	1
2	1	1	1	1	1
2	1	1	1	1	1
2	1	1	1	1	1
2	1	1	1	1	1
2	1	1	1	1	1
2	1	1	1	1	1
2	1	1	1	1	1
2	1	1	1	1	1
2	1	1	1	1	1
2	1	1	1	1	1
2	1	1	1	1	1
2	1	1	1	1	1
2	1	1	1	1	1
2	1	1	1	1	1
2	1	1	1	1	1
2	1	1	1	1	1
2	1	1	1	1	1
2	1	1	1	1	1
2	1	1	1	1	1
2	1	1	1	1	1
2	1	1	1	1	1
2	1	1	1	1	1
2	1	1	1	1	1
2	1	1	1	1	1
2	1	1	1	1	1
2	1	1	1	1	1
2	1	1	1	1	1
2	1	1	1	1	1
2	1	1	1	1	1
2	1	1	1	1	1
2	1	1	1	1	1
2	1	1	1	1	1
2	1	1	1	1	1
2	1	1	1	1	1
2	1	1	1	1	1
2	1	1	1	1	1
2	1	1	1	1	1
2	1	1	1	1	1
2	1	1	1	1	1
2	1	1	1	1	1
2	1	1	1	1	1
2	1	1	1	1	1
2	1	1	1	1	1
2	1	1	1	1	1
2	1	1	1	1	1
2	1	1	1	1	1
2	1	1	1	1	1
2	1	1	1	1	1
2	1	1	1	1	1
2	1	1	1	1	1
2	1	1	1	2	1
2	1	1	1	2	1
2	1	1	1	2	1
2	1	1	1	2	1
2	1	1	1	2	1
2	1	1	1	2	1
2	1	1	1	2	1
2	1	1	1	2	1
2	1	1	1	2	1
2	1	1	1	2	1
2	1	1	1	2	1
2	1	1	1	2	1
2	1	1	1	2	1
2	1	1	1	2	1
2	1	1	1	2	1
2	1	1	1	2	1
2	1	1	1	2	1
2	1	1	1	2	1
2	1	1	1	2	1
2	1	1	1	2	1
2	1	1	1	2	1
2	1	1	1	2	1
2	1	1	1	2	1
2	1	1	1	2	1
2	1	1	1	2	1
2	1	1	1	2	1
2	1	1	1	2	1
2	1	1	1	2	1
2	1	1	1	2	1
2	1	1	1	2	1
2	1	1	1	2	1
2	1	1	1	2	1
2	1	1	1	2	1
2	1	1	1	2	1
2	1	1	1	2	1
2	1	1	1	2	1
2	1	1	1	2	1
2	1	1	1	2	1
2	1	1	1	2	1
2	1	1	1	2	1
2	1	1	1	2	1
2	1	1	1	2	1
2	1	1	1	2	1
2	1	1	1	2	1
2	1	1	1	2	1
2	1	1	1	2	1
2	1	1	1	2	1
2	1	1	1	2	2
2	1	1	1	2	2
2	1	1	1	2	2
2	1	1	1	2	2
2	1	1	1	2	2
2	1	1	1	2	2
2	1	1	1	2	2
2	1	1	1	2	2
2	1	1	1	2	2
2	1	1	1	2	2
2	1	1	1	2	2
2	1	1	1	2	2
2	1	1	1	2	2
2	1	1	1	2	2
2	1	1	1	2	2
2	1	1	1	2	2
2	1	1	1	2	2
2	1	1	1	2	2
2	1	1	1	2	2
2	1	1	1	2	2
2	1	1	1	2	2
2	1	1	1	2	2
2	1	1	1	2	2
2	1	1	1	2	2
2	1	1	1	2	2
2	1	1	1	2	2
2	1	1	1	2	2
2	1	1	1	2	2
2	1	1	1	2	2
2	1	1	1	2	2
2	1	1	1	2	2
2	1	1	1	2	2
2	1	1	1	2	2
2	1	1	1	2	2
2	1	1	1	2	2
2	1	1	1	2	2
2	1	1	1	2	2
2	1	1	1	2	2
2	1	1	1	2	2
2	1	1	1	2	2
2	1	1	1	2	2
2	1	1	1	2	2
2	1	1	1	2	2
2	1	1	1	2	2
2	1	1	1	2	2
2	1	1	1	2	2
2	1	1	1	2	2
2	1	1	1	2	2
2	1	1	1	2	2
2	1	1	1	2	2
2	1	1	1	2	2
2	1	1	1	2	2
2	1	1	1	2	2
2	1	1	1	2	2
2	1	1	1	2	2
2	1	1	1	2	2
2	1	1	1	2	2
2	1	1	1	2	2
2	1	1	1	2	2
2	1	1	1	2	2
2	1	1	1	2	2
2	1	1	1	2	2
2	1	2	1	2	2
2	1	2	1	2	2
2	1	2	1	2	2
2	1	2	1	2	2
2	1	2	1	2	2
2	1	2	1	2	2
2	1	2	1	2	2
2	1	2	1	2	2
2	1	2	1	2	2
2	1	2	1	2	2
2	1	2	1	2	2
2	1	2	1	2	2
2	1	2	1	2	2
2	1	2	1	2	2
2	1	2	1	2	2
2	1	2	1	2	2
2	1	2	1	2	2
2	1	2	1	2	2
2	1	2	1	2	2
2	1	2	1	2	2
2	1	2	1	2	2
2	1	2	1	2	2
2	1	2	1	2	2
2	1	2	1	2	2
2	1	2	1	2	2
2	1	2	1	2	2
2	1	2	1	2	2
2	1	2	1	2	2
2	1	2	1	2	2
2	1	2	1	2	2
2	1	2	1	2	2
2	1	2	1	2	2
2	1	2	1	2	2
2	1	2	1	2	2
2	1	2	1	2	2
2	1	2	1	2	2
2	1	2	1	2	2
2	1	2	1	2	2
2	1	2	1	2	2
2	1	2	1	2	2
2	1	2	1	2	2
2	1	2	1	2	2
2	1	2	1	2	2
2	1	2	1	2	2
2	1	2	1	2	2
2	1	2	1	2	2
2	1	2	1	2	2
2	1	2	1	2	2
2	1	2	1	2	2
2	1	2	1	2	2
2	1	2	1	2	2
2	1	2	1	2	2
2	1	2	1	2	2
2	1	2	1	2	2
2	1	2	1	2	2
2	1	2	1	2	2
2	1	2	1	2	2
2	1	2	1	2	2
2	1	2	1	2	2
2	1	2	1	2	2
2	1	2	1	2	2
2	1	2	1	2	2
2	1	2	1	2	2
2	1	2	1	2	2
2	1	2	1	2	2
2	1	2	1	2	2
2	1	2	1	2	2
2	1	2	1	2	2
2	1	2	1	2	2
2	1	2	1	2	2
2	1	2	1	2	2
2	1	2	1	2	2
2	2	2	1	2	2
2	2	2	1	2	2
2	2	2	1	2	2
2	2	2	1	2	2
2	2	2	1	2	2
2	2	2	1	2	2
2	2	2	1	2	2
2	2	2	1	2	2
2	2	2	1	2	2
2	2	2	1	2	2
2	2	2	1	2	2
2	2	2	1	2	2
2	2	2	1	2	2
2	2	2	1	2	2
2	2	2	1	2	2
2	2	2	1	2	2
2	2	2	1	2	2
2	2	2	1	2	2
2	2	2	1	2	2
2	2	2	1	2	2
2	2	2	1	2	2
2	2	2	1	2	2
2	2	2	1	2	2
2	2	2	1	2	2
2	2	2	1	2	2
2	2	2	1	2	2
2	2	2	1	2	2
2	2	2	1	2	2
2	2	2	1	2	2
2	2	2	1	2	2
2	2	2	1	2	2
2	2	2	1	2	2
2	2	2	1	2	2
2	2	2	1	2	2
2	2	2	1	2	2
2	2	2	1	2	2
2	2	2	1	2	2
2	2	2	1	2	2
2	2	2	1	2	2
2	2	2	1	2	2
2	2	2	1	2	2
2	2	2	1	2	2
2	2	2	1	2	2
2	2	2	1	2	2
2	2	2	1	2	2
2	2	2	1	2	2
2	2	2	1	2	2
2	2	2	1	2	2
2	2	2	1	2	2
2	2	2	1	2	2
2	2	2	1	2	2
2	2	2	1	2	2
2	2	2	1	2	2
2	2	2	1	2	2
2	2	2	1	2	2
2	2	2	1	2	2
2	2	2	1	2	2
2	2	2	1	2	2
2	2	2	1	2	2
2	2	2	1	2	2
2	2	2	1	2	2
2	2	2	1	2	2
2	2	2	1	2	2
2	2	2	1	2	2
2	2	2	1	2	2
2	2	2	1	2	2
2	2	2	1	2	2
2	2	2	1	2	2
2	2	2	1	2	2
2	2	2	1	2	2
2	2	2	1	2	2
2	2	2	1	2	2
2	2	2	1	2	2
2	2	2	1	2	2
2	2	2	1	2	2
2	2	2	1	2	2
2	2	2	1	2	2
2	2	2	1	2	2
2	2	2	1	2	2
2	2	2	1	2	2
2	2	2	1	2	2
2	2	2	1	2	2
2	2	2	1	3	2
2	2	2	1	3	2
2	2	2	1	3	2
2	2	2	1	3	2
2	2	2	1	3	2
2	2	2	1	3	2
2	2	2	1	3	2
2	2	2	1	3	2
2	2	2	1	3	2
2	2	2	1	3	2
2	2	2	1	3	2
2	2	2	1	3	2
2	2	2	1	3	2
2	2	2	1	3	2
2	2	2	1	3	2
2	2	2	1	3	2
2	2	2	1	3	2
2	2	2	1	3	2
2	2	2	1	3	2
2	2	2	1	3	2
2	2	2	1	3	2
2	2	2	1	3	2
2	2	2	1	3	2
2	2	2	1	3	2
2	2	2	1	3	2
2	2	2	1	3	2
2	2	2	1	3	2
2	2	2	1	3	2
2	2	2	1	3	2
2	2	2	1	3	2
2	2	2	1	3	2
2	2	2	1	3	2
2	2	2	1	3	2
2	2	2	1	3	2
2	2	2	1	3	2
2	2	2	1	3	2
2	2	2	1	3	2
2	2	2	1	3	2
2	2	2	1	3	2
2	2	2	1	3	2
2	2	2	1	3	2
2	2	2	1	3	2
2	2	2	1	3	2
2	2	2	1	3	2
2	2	2	1	3	2
2	2	2	1	3	2
2	2	2	1	3	2
2	2	2	1	3	2
2	2	2	1	3	2
2	2	2	1	3	2
2	2	2	1	3	2
2	2	2	1	3	2
2	2	2	1	3	2
2	2	2	1	3	2
2	2	2	1	3	2
2	2	2	1	3	2
2	2	2	1	3	2
2	2	2	1	3	2
2	2	2	1	3	2
2	2	2	1	3	2
2	2	2	1	3	2
2	2	2	1	3	2
2	2	2	1	3	2
2	2	2	1	3	2
2	2	2	1	3	2
2	2	2	1	3	2
2	2	2	1	3	2
2	2	2	1	3	2
2	2	2	1	3	2
2	2	2	1	3	2
2	2	2	1	3	2
2	2	2	1	3	2
2	2	2	1	3	2
2	2	2	1	3	2
2	2	2	1	3	2
2	2	2	1	3	2
2	2	2	1	3	2
2	2	2	1	3	2
2	2	2	1	3	2
2	2	2	1	3	2
2	2	2	1	3	2
2	2	2	1	3	2
2	2	2	1	3	2
2	2	2	1	3	2
2	2	2	1	3	2
2	2	2	1	3	2
2	2	2	1	3	2
2	2	2	1	3	2
2	2	2	1	3	2
2	2	2	1	3	2
2	2	2	1	3	2
2	2	2	1	3	2
2	2	2	1	3	2
2	2	2	1	3	2
2	2	2	1	3	2
2	2	2	1	3	2
2	2	2	1	3	2
2	2	2	1	3	2
2	2	2	1	3	2
2	2	2	1	3	2
2	2	2	1	3	2
2	2	2	1	3	2
2	2	2	1	3	2
2	2	2	1	3	2
2	2	2	1	3	2
2	2	2	1	3	2
2	2	2	1	3	2
2	2	2	1	3	2
2	2	2	1	3	2
2	2	2	1	3	2
2	2	2	1	3	2
2	2	2	1	3	2
2	2	2	1	3	2
2	2	2	1	3	2
2	2	2	1	3	2
2	2	2	1	3	2
2	2	2	1	3	2
2	2	2	1	3	2
2	2	2	1	3	2
2	2	2	1	3	2
2	2	2	1	3	2
2	2	2	1	3	2
2	2	2	1	3	2
2	2	2	1	3	2
2	2	2	1	3	2
2	2	2	1	3	2
2	2	2	1	3	2
2	2	2	1	3	2
2	2	2	1	3	2
2	2	2	1	3	2
2	2	2	1	3	2
2	2	2	1	3	2
2	2	2	1	3	2
2	2	2	1	3	2
2	2	2	1	3	2
2	2	2	1	3	2
2	2	2	1	3	2
2	2	2	1	3	2
2	2	2	1	3	2
2	2	2	1	3	2
2	2	2	1	3	2
2	2	2	1	3	2
2	2	2	1	3	2
2	2	2	1	3	3
2	2	2	1	3	3
2	2	2	1	3	3
2	2	2	1	3	3
2	2	2	1	3	3
2	2	2	1	3	3
2	2	2	1	3	3
2	2	2	1	3	3
2	2	2	1	3	3
2	2	2	1	3	3
2	2	2	1	3	3
2	2	2	1	3	3
2	2	2	1	3	3
2	2	2	1	3	3
2	2	2	1	3	3
2	2	2	1	3	3
2	2	2	1	3	3
2	2	2	1	3	3
2	2	2	1	3	3
2	2	2	1	3	3
2	2	2	1	3	3
2	2	2	1	3	3
2	2	2	1	3	3
2	2	2	1	3	3
2	2	2	1	3	3
2	2	2	1	3	3
2	2	2	1	3	3
2	2	2	1	3	3
2	2	2	1	3	3
2	2	2	1	3	3
2	2	2	1	3	3
2	2	2	1	3	3
2	2	2	1	3	3
2	2	2	1	3	3
2	2	2	1	3	3
2	2	2	1	3	3
2	2	2	1	3	3
2	2	3	1	3	3
2	2	3	1	3	3
2	2	3	1	3	3
2	2	3	1	3	3
2	2	3	1	3	3
2	2	3	1	3	3
2	2	3	1	3	3
2	2	3	1	3	3
2	2	3	1	3	3
2	2	3	1	3	3
2	2	3	1	3	3
2	2	3	1	3	3
2	2	3	1	3	3
2	2	3	1	3	3
2	2	3	1	3	3
2	2	3	1	3	3
2	2	3	1	3	3
2	2	3	1	3	3
2	2	3	1	3	3
2	2	3	1	3	3
2	2	3	1	3	3
2	2	3	1	3	3
2	2	3	1	3	3
2	2	3	1	3	3
2	2	3	1	3	3
2	2	3	1	3	3
2	2	3	1	4	3
2	2	3	1	4	3
2	2	3	1	4	3
2	2	3	1	4	3
2	2	3	1	4	3
2	2	3	1	4	3
2	2	3	1	4	3
2	2	3	1	4	3
2	2	3	1	4	3
2	2	3	1	4	3
2	2	3	1	4	3
2	2	3	1	4	3
2	2	3	1	4	3
2	2	3	1	4	3
2	2	3	1	4	3
2	2	3	1	4	3
2	2	3	1	4	3
2	2	3	1	4	3
2	2	3	1	4	3
2	2	3	1	4	3
2	2	3	2	4	3
2	2	3	2	4	3
2	2	3	2	4	3
2	2	3	2	4	3
2	2	3	2	4	3
2	2	3	2	4	3
2	2	3	2	4	3
2	2	3	2	4	3
2	2	3	2	4	3
2	2	3	2	4	3
2	2	3	2	4	3
2	2	3	2	4	3
2	2	3	2	4	3
2	2	3	2	4	3
2	2	3	2	4	3
2	2	3	2	4	3
2	2	3	2	4	3
2	2	3	2	4	3
2	2	3	2	4	3
2	2	3	2	4	3
2	2	3	2	4	3
2	2	3	2	4	3
2	2	3	2	4	3
2	2	3	2	4	3
2	2	3	2	4	3
2	2	3	2	4	3
2	2	3	2	4	3
2	2	3	2	4	3
2	2	3	2	4	3
2	2	3	2	4	3
2	2	3	2	4	3
2	2	3	2	4	3
2	2	3	2	4	3
2	2	3	2	4	3
2	2	3	2	4	3
2	2	3	2	4	3
2	2	3	2	4	3
2	2	3	2	4	3
2	2	3	2	4	3
2	2	3	2	4	3
2	2	3	2	4	3
2	2	3	2	4	3
2	2	3	2	4	3
2	2	3	2	4	3
2	2	3	2	4	3
2	2	3	2	4	3
2	2	3	2	4	3
2	2	3	2	4	3
2	2	3	2	4	3
2	2	3	2	4	3
2	2	3	2	4	3
2	2	3	2	4	3
2	2	3	2	4	3
2	2	3	2	4	3
2	2	3	2	4	3
2	2	3	2	4	3
2	2	3	2	4	3
2	2	3	2	4	3
2	2	3	2	4	3
2	2	3	2	4	3
2	2	3	2	4	3
2	2	3	2	4	3
2	2	3	2	4	3
2	2	3	2	4	3
2	2	3	2	4	3
2	2	3	2	4	3
2	2	3	2	4	3
2	2	3	2	4	3
2	2	3	2	4	3
2	2	3	2	4	3
2	2	3	2	4	3
2	2	3	2	4	3
2	2	3	2	4	3
2	2	3	2	4	3
2	2	3	2	4	3
2	2	3	2	4	3
2	2	3	2	4	3
2	2	3	2	4	3
2	2	3	2	4	3
2	2	3	2	4	3
2	2	3	2	4	3
2	2	3	2	4	3
2	2	3	2	4	3
2	2	3	2	4	3
2	2	3	2	4	3
2	2	3	2	4	3
2	2	3	2	4	3
2	2	3	2	4	3
2	2	3	2	4	3
2	2	3	2	4	3
2	2	3	2	4	3
2	2	3	2	4	3
2	2	3	2	4	3
2	2	3	2	4	3
2	2	3	2	4	3
2	2	3	2	4	3
2	2	3	2	4	3
2	2	3	2	4	3
2	2	3	2	4	3
2	2	3	2	4	3
2	2	3	2	4	3
2	2	3	2	4	3
2	2	3	2	4	3
2	2	3	2	4	3
2	2	3	2	4	3
2	2	3	2	4	3
2	2	3	2	4	3
2	2	3	2	4	3
2	2	3	2	4	3
2	2	3	2	4	3
2	2	3	2	4	3
2	2	3	2	4	3
2	2	3	2	4	3
2	2	3	2	4	3
2	2	3	2	4	3
2	2	3	2	4	3
2	2	3	2	4	3
2	2	3	2	4	3
2	2	3	2	4	3
2	2	3	2	4	3
2	2	3	2	4	3
2	2	3	2	4	3
2	2	3	2	4	3
2	2	3	2	4	3
2	2	3	2	4	3
2	2	3	2	4	3
2	2	3	2	4	3
2	2	3	2	4	3
2	2	3	2	4	3
2	2	3	2	4	3
2	2	3	2	4	3
2	2	3	2	4	3
2	2	3	2	4	3
2	2	3	2	4	3
2	2	3	2	4	3
2	2	3	2	4	3
2	2	3	2	4	3
2	2	3	2	4	3
2	2	3	2	4	3
2	2	3	2	4	3
2	2	3	2	4	3
2	2	3	2	4	3
2	2	3	2	4	3
2	2	3	2	4	3
2	2	3	2	4	3
2	2	3	2	4	3
2	2	3	2	4	3
2	2	3	2	4	3
2	2	3	2	4	3
2	2	3	2	4	3
2	2	3	2	4	3
2	2	3	2	4	3
2	2	3	2	4	3
2	2	3	2	4	3
2	2	3	2	5	3
2	2	3	2	5	3
2	2	3	2	5	3
2	2	3	2	5	3
2	2	3	2	5	3
2	2	3	2	5	3
2	2	3	2	5	3
2	2	3	2	5	3
2	2	3	2	5	3
2	2	3	2	5	3
2	2	3	2	5	3
2	2	3	2	5	3
2	2	3	2	5	3
2	2	3	2	5	3
2	2	3	2	5	3
2	2	3	2	5	3
2	2	3	2	5	3
2	2	3	2	5	3
2	2	3	2	5	3
2	2	3	2	5	3
2	2	3	2	5	3
2	2	3	2	5	3
2	2	3	2	5	3
2	2	3	2	5	3
2	2	3	2	5	3
2	2	3	2	5	3
2	2	3	2	5	3
2	2	3	2	5	3
2	2	3	2	5	3
2	2	3	2	5	3
2	2	3	2	5	3
2	2	3	2	5	3
2	2	3	2	5	3
2	2	3	2	5	3
2	2	3	2	5	3
2	2	3	2	5	3
2	2	3	2	5	3
2	2	3	2	5	3
2	2	3	2	5	3
2	2	3	2	5	3
2	2	3	2	5	3
2	2	3	2	5	3
2	2	3	2	5	3
2	2	3	2	5	3
2	2	3	2	5	3
2	2	3	2	5	3
2	2	3	2	5	3
2	2	3	2	5	3
2	2	3	2	5	3
2	2	3	2	5	3
2	2	3	2	5	3
2	2	3	2	5	3
2	2	3	2	5	3
2	2	3	2	5	3
2	2	3	2	5	3
2	2	3	2	5	3
2	2	3	2	5	3
2	2	3	2	5	3
2	2	3	2	5	3
2	2	3	2	5	3
2	2	3	2	5	3
2	2	3	2	5	3
2	2	3	2	5	3
2	2	3	2	5	3
2	2	3	2	5	3
2	2	3	2	5	3
2	2	3	2	5	3
2	2	3	2	5	3
2	2	3	2	5	3
2	2	3	2	5	3
2	2	3	2	5	3
2	2	3	2	5	3
2	3	3	2	5	3
2	3	3	2	5	3
2	3	3	2	5	3
2	3	3	2	5	3
2	3	3	2	5	3
2	3	3	2	5	3
2	3	3	2	5	3
2	3	3	2	5	3
2	3	3	2	5	3
2	3	3	2	5	3
2	3	3	2	5	3
2	3	3	2	5	3
2	3	3	2	5	3
2	3	3	2	5	3
2	3	3	2	5	3
2	3	3	2	5	3
2	3	3	2	5	3
2	3	3	2	5	3
2	3	3	2	5	3
2	3	3	2	5	3
2	3	3	2	5	3
2	3	3	2	5	3
2	3	3	2	5	3
2	3	3	2	5	3
2	3	3	2	5	3
2	3	3	2	5	3
2	3	3	2	5	3
2	3	3	2	5	3
2	3	3	2	5	3
2	3	3	2	5	3
2	3	3	2	5	3
2	3	3	2	5	3
2	3	3	2	5	3
2	3	3	2	5	3
2	3	3	2	5	3
2	3	3	2	5	3
2	3	3	2	5	3
2	3	3	2	5	3
2	3	3	2	5	3
2	3	3	2	5	3
2	3	3	2	5	3
2	3	3	2	5	3
2	3	3	2	5	3
2	3	3	2	5	3
2	3	3	2	5	3
2	3	3	2	5	3
2	3	3	2	5	3
2	3	3	2	5	3
2	3	3	2	5	3
2	3	3	2	5	3
2	3	3	2	5	3
2	3	3	2	5	3
2	3	3	2	5	3
2	3	3	2	5	3
2	3	3	2	5	3
2	3	3	2	5	3
2	3	3	2	5	3
2	3	3	2	5	3
2	3	3	2	5	3
2	3	3	2	5	3
2	3	3	2	5	3
2	3	3	2	5	3
2	3	3	2	5	3
2	3	3	2	5	3
2	3	3	2	5	3
2	3	3	2	5	3
2	3	3	2	5	3
2	3	3	2	5	3
2	3	3	2	5	3
2	3	3	2	5	3
2	3	3	2	5	3
2	3	3	2	5	3
2	3	3	2	5	3
2	3	3	2	5	3
2	3	3	2	5	3
2	3	3	2	5	3
2	3	3	2	5	3
2	3	3	2	5	3
2	3	3	2	5	3
2	3	3	2	5	3
2	3	3	2	5	3
2	3	3	2	5	3
2	3	3	2	5	3
2	3	3	2	5	3
2	3	3	2	5	3
2	3	3	2	5	3
2	3	3	2	5	3
2	3	3	2	5	3
2	3	3	2	5	3
2	3	3	2	6	3
2	3	3	2	6	3
2	3	3	2	6	3
2	3	3	2	6	3
2	3	3	2	6	3
2	3	3	2	6	4
2	3	3	2	6	4
2	3	3	2	6	4
2	3	3	2	6	4
2	3	3	2	6	4
2	3	3	2	6	4
2	3	3	2	6	4
2	3	3	2	6	4
2	3	3	2	6	4
2	3	3	2	6	4
2	3	3	2	6	4
2	3	3	2	6	4
2	3	3	2	6	4
2	3	3	2	6	4
2	3	3	2	6	4
2	3	3	2	6	4
2	3	3	2	6	4
2	3	3	2	6	4
2	3	3	2	6	4
2	3	3	2	6	4
2	3	3	2	6	4
2	3	3	2	6	4
2	3	3	2	6	4
2	3	3	2	6	4
2	3	3	2	6	4
2	3	3	2	6	4
2	3	3	2	6	4
2	3	3	2	6	4
2	3	3	2	6	4
2	3	3	2	6	4
2	3	3	2	6	4
2	3	3	2	6	4
2	3	3	2	6	4
2	3	3	2	6	4
2	3	3	2	6	4
2	3	3	2	6	4
2	3	3	2	6	4
2	3	3	2	6	4
2	3	3	2	6	4
2	3	3	2	6	4
2	3	3	2	6	4
2	3	3	2	6	4
2	3	3	2	6	4
2	3	3	2	6	4
2	3	3	2	6	4
2	3	3	2	6	4
2	3	3	2	6	4
2	3	3	2	6	4
2	3	3	2	6	4
2	3	3	2	6	4
2	3	3	2	6	4
2	3	3	2	6	4
2	3	3	2	6	4
2	3	3	2	6	4
2	3	3	2	6	4
2	3	3	2	6	4
2	3	3	2	6	4
2	3	3	2	6	4
2	3	3	2	6	4
2	3	3	2	6	4
2	3	3	2	6	4
2	3	3	2	6	4
2	3	3	2	6	4
2	3	3	2	6	4
2	3	3	2	6	4
2	3	3	2	6	4
2	3	3	2	6	4
2	3	3	2	6	4
2	3	3	2	6	4
2	3	3	2	6	4
2	3	3	2	6	4
2	3	3	2	6	4
2	3	3	2	6	4
2	3	3	2	6	4
2	3	3	2	6	4
2	3	3	2	6	4
2	3	3	2	6	4
2	3	3	2	6	4
2	3	3	2	6	4
2	3	3	2	6	4
2	3	3	2	6	4
2	3	3	2	6	4
2	3	3	2	6	4
2	3	3	2	6	4
2	3	3	2	6	4
2	3	3	2	6	4
2	3	3	2	6	4
2	3	3	2	6	4
2	3	3	2	6	4
2	3	3	2	6	4
2	3	3	2	6	4
2	3	3	2	6	4
2	3	3	2	6	4
2	3	3	2	6	4
2	3	3	2	6	4
2	3	3	2	6	4
2	3	3	2	6	4
2	3	3	2	6	4
2	3	3	2	6	4
2	3	3	2	6	4
2	3	3	2	6	4
2	3	3	2	6	4
2	3	3	2	6	4
2	3	3	2	6	4
2	3	3	2	6	4
2	3	3	2	6	4
2	3	3	2	6	4
2	3	3	2	6	4
2	3	3	2	6	4
2	3	3	2	6	4
2	3	3	2	6	4
2	3	3	2	6	4
2	3	3	2	6	4
2	3	3	2	6	4
2	3	3	2	6	4
2	3	3	2	6	4
2	3	3	2	6	4
2	3	3	2	6	4
2	3	3	2	6	4
2	3	3	2	6	4
2	3	3	2	6	4
2	3	3	2	6	4
2	3	3	2	6	4
2	3	3	2	6	4
2	3	3	2	6	4
2	3	3	2	6	4
2	3	3	2	6	4
2	3	3	2	6	4
2	3	3	2	6	4
2	3	3	2	6	4
2	3	3	2	6	4
2	3	3	2	6	4
2	3	3	2	6	4
2	3	3	2	6	4
2	3	3	2	6	4
2	3	3	2	6	4
2	3	3	2	6	4
2	3	3	2	6	4
2	3	3	2	6	4
2	3	3	2	6	4
2	3	3	2	6	4
2	3	3	2	6	4
2	3	3	2	6	4
2	3	3	2	6	4
2	3	3	2	6	4
2	3	3	2	6	4
2	3	3	2	6	4
2	3	3	2	6	4
2	3	3	2	6	4
2	3	3	2	6	4
2	3	3	2	6	4
2	3	3	2	6	4
2	3	3	2	6	4
2	3	3	2	6	4
2	3	3	2	6	4
2	3	3	2	6	4
2	3	3	2	6	4
2	3	3	2	6	4
2	3	3	2	6	4
2	3	3	2	6	4
2	3	3	2	6	4
2	3	3	2	6	4
2	3	3	2	6	4
2	3	3	2	6	4
2	3	3	2	6	4
2	3	3	2	6	4
2	3	3	2	6	4
2	3	3	2	6	4
2	3	3	2	6	4
2	3	3	2	6	4
2	3	3	2	6	4
2	3	3	2	6	4
2	3	3	2	6	4
2	3	3	2	6	4
2	3	3	2	6	4
2	3	3	2	6	4
2	3	3	2	6	4
2	3	3	2	6	4
2	3	3	2	6	4
2	3	3	2	6	4
2	3	3	2	6	4
2	3	3	2	6	4
2	3	3	2	6	4
2	3	3	2	6	4
2	3	3	2	6	4
2	3	3	2	6	4
2	3	3	2	6	4
2	3	3	2	6	4
2	3	3	2	6	4
2	3	3	2	6	4
2	3	3	2	6	4
2	3	3	2	6	4
2	3	3	2	6	4
2	3	3	2	6	4
2	3	3	2	6	4
2	3	3	2	6	4
2	3	3	2	6	4
2	3	3	2	6	4
2	3	3	2	6	4
2	3	3	2	6	4
2	3	3	2	6	4
2	3	3	2	6	4
2	3	3	2	6	4
2	3	3	2	6	4
2	3	3	2	6	4
2	3	3	2	6	4
2	3	3	2	6	4
2	3	3	2	6	4
2	3	3	2	6	4
2	3	3	2	6	4
2	3	3	2	6	4
2	3	3	2	6	4
2	3	3	2	6	4
2	3	3	2	6	4
2	3	3	2	6	4
2	3	3	2	6	4
2	3	3	2	6	4
2	3	3	2	6	4
2	3	3	2	6	4
2	3	3	2	6	4
2	3	3	2	6	4
2	3	3	2	6	4
2	3	3	2	6	4
2	3	3	2	6	4
2	3	3	2	6	4
2	3	3	2	6	4
2	3	3	2	6	4
2	3	3	2	6	4
2	3	3	2	6	4
2	3	3	2	6	4
2	3	3	2	6	4
2	3	3	2	6	4
2	3	3	2	6	4
2	3	3	2	6	4
2	3	3	2	6	4
2	3	3	2	6	4
2	3	3	2	6	4
2	3	3	2	6	4
2	3	3	2	6	4
2	3	3	2	6	4
2	3	3	2	6	4
2	3	3	2	6	4
2	3	3	2	6	4
2	3	3	2	6	4
2	3	3	2	6	4
2	3	3	2	6	4
2	3	3	2	6	4
2	3	3	2	6	4
2	3	3	2	6	4
2	3	3	2	6	4
2	3	3	2	6	4
2	3	3	2	6	4
2	3	3	2	6	4
2	3	3	2	6	4
2	3	3	2	6	4
2	3	3	2	6	4
2	3	3	2	6	4
2	3	3	2	6	4
2	3	3	2	6	4
2	3	3	2	6	4
2	3	3	2	6	4
2	3	3	2	6	4
2	3	3	2	6	4
2	3	3	2	6	4
2	3	3	2	6	4
2	3	3	2	6	4
2	3	3	2	6	4
2	3	3	2	6	4
2	3	3	2	6	4
2	3	3	2	6	4
2	3	3	2	6	4
2	3	3	2	6	4
2	3	3	2	6	4
2	3	3	2	6	4
2	3	3	2	6	4
2	3	3	2	6	4
2	3	3	2	6	4
2	3	3	2	6	4
2	3	3	2	6	4
2	3	3	2	6	4
2	3	3	2	6	4
2	3	3	2	6	4
2	3	3	2	6	4
2	3	3	2	6	4
2	3	3	2	6	4
2	3	3	2	6	4
2	3	3	2	6	4
2	3	3	2	6	4
2	3	3	2	6	4
2	3	3	2	6	4
2	3	3	2	6	4
2	3	3	2	6	4
2	3	3	2	6	4
2	3	3	2	6	4
2	3	3	2	6	4
2	3	3	2	6	4
2	3	3	2	6	4
2	3	3	2	6	4
2	3	3	2	6	4
2	3	3	2	6	4
2	3	3	2	6	4
2	3	3	2	6	4
2	3	3	2	6	4
2	3	3	2	6	4
2	3	3	2	6	4
2	3	3	2	6	4
2	3	3	2	6	4
2	3	3	2	6	4
2	3	3	2	6	4
2	3	3	2	6	4
2	3	3	2	6	4
2	3	3	2	6	4
2	3	3	2	6	4
2	3	3	2	6	4
2	3	3	2	6	4
2	3	3	2	6	4
2	3	3	2	6	4
2	3	3	2	6	4
2	3	3	2	6	4
2	3	3	2	6	4
2	3	3	2	6	4
2	3	3	2	6	4
2	3	3	2	6	4
2	3	3	2	6	4
2	3	3	2	6	4
2	3	3	2	6	4
2	3	3	2	6	4
2	3	3	2	6	4
2	3	3	2	6	4
2	3	3	2	6	4
2	3	3	2	6	4
2	3	3	2	6	4
2	3	3	2	6	4
2	3	3	2	6	4
2	3	3	2	6	4
2	3	3	2	6	4
2	3	3	2	6	4
2	3	3	2	6	4
2	3	3	2	6	4
2	3	3	2	6	4
2	3	3	2	6	4
2	3	3	2	6	4
2	3	3	2	6	4
2	3	3	2	6	4
2	3	3	2	6	4
2	3	3	2	6	4
2	3	3	2	6	4
2	3	3	2	6	4
2	3	3	2	6	4
2	3	3	2	6	4
2	3	3	2	6	4
2	3	3	2	6	4
2	3	3	2	6	4
2	3	3	2	6	4
2	3	3	2	6	4
2	3	3	2	6	4
2	3	3	2	6	4
2	3	3	2	6	4
2	3	3	2	6	4
2	3	3	2	6	4
2	3	3	2	6	4
2	3	3	2	6	4
2	3	3	2	6	4
2	3	3	2	6	4
2	3	3	2	6	4
2	3	3	2	6	4
2	3	3	2	6	4
2	3	3	2	6	4
2	3	3	2	6	4
2	3	3	2	6	4
2	3	3	2	6	4
2	3	3	2	6	4
2	3	3	2	6	4
2	3	3	2	6	4
2	3	3	2	6	4
2	3	3	2	6	4
2	3	3	2	6	4
2	3	3	2	6	4
2	3	3	2	6	4
2	3	3	2	6	4
2	3	3	2	6	4
2	3	3	2	6	4
2	3	3	2	6	4
2	3	3	2	6	4
2	3	3	2	6	4
2	3	3	2	6	4
2	3	3	2	6	4
2	3	3	2	6	4
2	3	3	2	6	4
2	3	3	2	6	4
2	3	3	2	6	4
2	3	3	2	6	4
2	3	3	2	6	4
2	3	3	2	6	4
2	3	3	2	6	4
2	3	3	2	6	4
2	3	3	2	6	4
2	3	3	2	6	4
2	3	3	2	6	4

## Sheet: Salmonellosis
salmonellosis	Season	Age	Sex	Breed	YEAR
1	1	1	1	1	1
1	1	1	1	1	1
1	1	1	1	1	1
1	1	1	1	1	1
1	1	1	1	1	1
1	1	1	1	1	1
1	1	1	1	1	1
1	1	1	1	1	1
1	1	1	1	1	1
1	1	1	1	1	1
1	1	1	1	1	1
1	2	1	1	1	1
1	2	1	1	1	1
1	2	1	1	2	1
1	2	1	1	2	1
1	2	1	1	2	1
1	2	1	1	2	2
1	2	1	1	2	2
1	2	1	1	2	2
1	2	1	1	2	2
1	2	1	1	2	2
1	2	2	1	3	2
1	2	2	1	3	2
1	2	2	1	3	2
1	2	2	1	3	2
1	2	2	2	4	2
1	2	2	2	4	2
1	2	2	2	4	2
1	2	2	2	4	2
1	2	2	2	4	2
1	2	2	2	4	2
1	2	2	2	4	2
1	2	2	2	4	2
1	2	2	2	4	2
1	2	2	2	4	2
1	2	2	2	5	3
1	2	2	2	5	3
1	2	3	2	5	3
1	2	3	2	5	3
1	2	3	2	5	3
1	2	3	2	5	3
1	2	3	2	5	3
1	2	3	2	5	3
1	2	3	2	6	3
1	2	3	2	6	3
1	2	3	2	6	3
1	2	3	2	6	3
1	2	3	2	6	3
1	3	3	2	6	4
1	3	3	2	6	4
1	3	3	2	6	4
1	3	3	2	6	4
1	3	3	2	6	4
1	3	3	2	6	4
1	3	3	2	6	4
1	3	3	2	6	4
1	3	3	2	6	4
1	3	3	2	6	4
1	3	3	2	6	4
1	3	3	2	6	4
1	3	3	2	6	4
1	3	3	2	6	4
2	1	1	1	1	1
2	1	1	1	1	1
2	1	1	1	1	1
2	1	1	1	1	1
2	1	1	1	1	1
2	1	1	1	1	1
2	1	1	1	1	1
2	1	1	1	1	1
2	1	1	1	1	1
2	1	1	1	1	1
2	1	1	1	1	1
2	1	1	1	1	1
2	1	1	1	1	1
2	1	1	1	1	1
2	1	1	1	1	1
2	1	1	1	1	1
2	1	1	1	1	1
2	1	1	1	1	1
2	1	1	1	1	1
2	1	1	1	1	1
2	1	1	1	1	1
2	1	1	1	1	1
2	1	1	1	1	1
2	1	1	1	1	1
2	1	1	1	1	1
2	1	1	1	1	1
2	1	1	1	1	1
2	1	1	1	1	1
2	1	1	1	1	1
2	1	1	1	1	1
2	1	1	1	1	1
2	1	1	1	1	1
2	1	1	1	1	1
2	1	1	1	1	1
2	1	1	1	1	1
2	1	1	1	1	1
2	1	1	1	1	1
2	1	1	1	1	1
2	1	1	1	1	1
2	1	1	1	1	1
2	1	1	1	1	1
2	1	1	1	1	1
2	1	1	1	1	1
2	1	1	1	1	1
2	1	1	1	1	1
2	1	1	1	1	1
2	1	1	1	1	1
2	1	1	1	1	1
2	1	1	1	1	1
2	1	1	1	1	1
2	1	1	1	1	1
2	1	1	1	1	1
2	1	1	1	1	1
2	1	1	1	1	1
2	1	1	1	1	1
2	1	1	1	1	1
2	1	1	1	1	1
2	1	1	1	1	1
2	1	1	1	1	1
2	1	1	1	1	1
2	1	1	1	1	1
2	1	1	1	1	1
2	1	1	1	1	1
2	1	1	1	1	1
2	1	1	1	1	1
2	1	1	1	1	1
2	1	1	1	1	1
2	1	1	1	1	1
2	1	1	1	1	1
2	1	1	1	1	1
2	1	1	1	1	1
2	1	1	1	1	1
2	1	1	1	1	1
2	1	1	1	1	1
2	1	1	1	1	1
2	1	1	1	1	1
2	1	1	1	1	1
2	1	1	1	1	1
2	1	1	1	1	1
2	1	1	1	1	1
2	1	1	1	1	1
2	1	1	1	1	1
2	1	1	1	1	1
2	1	1	1	1	1
2	1	1	1	1	1
2	1	1	1	1	1
2	1	1	1	1	1
2	1	1	1	1	1
2	1	1	1	1	1
2	1	1	1	1	1
2	1	1	1	1	1
2	1	1	1	1	1
2	1	1	1	1	1
2	1	1	1	1	1
2	1	1	1	1	1
2	1	1	1	1	1
2	1	1	1	1	1
2	1	1	1	1	1
2	1	1	1	1	1
2	1	1	1	1	1
2	1	1	1	1	1
2	1	1	1	1	1
2	1	1	1	1	1
2	1	1	1	1	1
2	1	1	1	1	1
2	1	1	1	1	1
2	1	1	1	1	1
2	1	1	1	1	1
2	1	1	1	1	1
2	1	1	1	1	1
2	1	1	1	1	1
2	1	1	1	1	1
2	1	1	1	1	1
2	1	1	1	1	1
2	1	1	1	1	1
2	1	1	1	1	1
2	1	1	1	1	1
2	1	1	1	1	1
2	1	1	1	1	1
2	1	1	1	1	1
2	1	1	1	1	1
2	1	1	1	1	1
2	1	1	1	1	1
2	1	1	1	1	1
2	1	1	1	1	1
2	1	1	1	1	1
2	1	1	1	1	1
2	1	1	1	1	1
2	1	1	1	1	1
2	1	1	1	1	1
2	1	1	1	1	1
2	1	1	1	1	1
2	1	1	1	1	1
2	1	1	1	1	1
2	1	1	1	1	1
2	1	1	1	1	1
2	1	1	1	1	1
2	1	1	1	1	1
2	1	1	1	1	1
2	1	1	1	1	1
2	1	1	1	1	1
2	1	1	1	1	1
2	1	1	1	1	1
2	1	1	1	1	1
2	1	1	1	1	1
2	1	1	1	1	1
2	1	1	1	1	1
2	1	1	1	1	1
2	1	1	1	1	1
2	1	1	1	1	1
2	1	1	1	1	1
2	1	1	1	1	1
2	1	1	1	1	1
2	1	1	1	1	1
2	1	1	1	1	1
2	1	1	1	1	1
2	1	1	1	1	1
2	1	1	1	1	1
2	1	1	1	1	1
2	1	1	1	1	1
2	1	1	1	1	1
2	1	1	1	1	1
2	1	1	1	1	1
2	1	1	1	1	1
2	1	1	1	1	1
2	1	1	1	1	1
2	1	1	1	1	1
2	1	1	1	1	1
2	1	1	1	1	1
2	1	1	1	1	1
2	1	1	1	1	1
2	1	1	1	1	1
2	1	1	1	1	1
2	1	1	1	1	1
2	1	1	1	1	1
2	1	1	1	1	1
2	1	1	1	1	1
2	1	1	1	1	1
2	1	1	1	1	1
2	1	1	1	1	1
2	1	1	1	1	1
2	1	1	1	1	1
2	1	1	1	1	1
2	1	1	1	1	1
2	1	1	1	1	1
2	1	1	1	1	1
2	1	1	1	1	1
2	1	1	1	1	1
2	1	1	1	1	1
2	1	1	1	1	1
2	1	1	1	1	1
2	1	1	1	1	1
2	1	1	1	1	1
2	1	1	1	1	1
2	1	1	1	1	1
2	1	1	1	1	1
2	1	1	1	1	1
2	1	1	1	1	1
2	1	1	1	1	1
2	1	1	1	1	1
2	1	1	1	1	1
2	1	1	1	1	1
2	1	1	1	1	1
2	1	1	1	1	1
2	1	1	1	1	1
2	1	1	1	1	1
2	1	1	1	1	1
2	1	1	1	1	1
2	1	1	1	1	1
2	1	1	1	1	1
2	1	1	1	1	1
2	1	1	1	1	1
2	1	1	1	1	1
2	1	1	1	1	1
2	1	1	1	1	1
2	1	1	1	1	1
2	1	1	1	1	1
2	1	1	1	1	1
2	1	1	1	1	1
2	1	1	1	1	1
2	1	1	1	1	1
2	1	1	1	1	1
2	1	1	1	1	1
2	1	1	1	1	1
2	1	1	1	1	1
2	1	1	1	1	1
2	1	1	1	1	1
2	1	1	1	1	1
2	1	1	1	1	1
2	1	1	1	1	1
2	1	1	1	1	1
2	1	1	1	1	1
2	1	1	1	1	1
2	1	1	1	1	1
2	1	1	1	1	1
2	1	1	1	1	1
2	1	1	1	1	1
2	1	1	1	1	1
2	1	1	1	1	1
2	1	1	1	1	1
2	1	1	1	1	1
2	1	1	1	1	1
2	1	1	1	1	1
2	1	1	1	1	1
2	1	1	1	1	1
2	1	1	1	1	1
2	1	1	1	1	1
2	1	1	1	1	1
2	1	1	1	1	1
2	1	1	1	1	1
2	1	1	1	1	1
2	1	1	1	1	1
2	1	1	1	1	1
2	1	1	1	1	1
2	1	1	1	1	1
2	1	1	1	1	1
2	1	1	1	1	1
2	1	1	1	1	1
2	1	1	1	1	1
2	1	1	1	1	1
2	1	1	1	1	1
2	1	1	1	1	1
2	1	1	1	1	1
2	1	1	1	1	1
2	1	1	1	1	1
2	1	1	1	1	1
2	1	1	1	1	1
2	1	1	1	1	1
2	1	1	1	1	1
2	1	1	1	1	1
2	1	1	1	1	1
2	1	1	1	1	1
2	1	1	1	1	1
2	1	1	1	1	1
2	1	1	1	1	1
2	1	1	1	1	1
2	1	1	1	1	1
2	1	1	1	1	1
2	1	1	1	1	1
2	1	1	1	1	1
2	1	1	1	1	1
2	1	1	1	1	1
2	1	1	1	1	1
2	1	1	1	1	1
2	1	1	1	1	1
2	1	1	1	1	1
2	1	1	1	1	1
2	1	1	1	1	1
2	1	1	1	1	1
2	1	1	1	1	1
2	1	1	1	1	1
2	1	1	1	1	1
2	1	1	1	1	1
2	1	1	1	1	1
2	1	1	1	1	1
2	1	1	1	1	1
2	1	1	1	1	1
2	1	1	1	1	1
2	1	1	1	1	1
2	1	1	1	2	1
2	1	1	1	2	1
2	1	1	1	2	1
2	1	1	1	2	1
2	1	1	1	2	1
2	1	1	1	2	1
2	1	1	1	2	1
2	1	1	1	2	1
2	1	1	1	2	1
2	1	1	1	2	1
2	1	1	1	2	1
2	1	1	1	2	1
2	1	1	1	2	1
2	1	1	1	2	1
2	1	1	1	2	1
2	1	1	1	2	1
2	1	1	1	2	1
2	1	1	1	2	1
2	1	1	1	2	1
2	1	1	1	2	1
2	1	1	1	2	1
2	1	1	1	2	1
2	1	1	1	2	1
2	1	1	1	2	1
2	1	1	1	2	1
2	1	1	1	2	1
2	1	1	1	2	1
2	1	1	1	2	1
2	1	1	1	2	1
2	1	1	1	2	1
2	1	1	1	2	1
2	1	1	1	2	1
2	1	1	1	2	1
2	1	1	1	2	1
2	1	1	1	2	1
2	1	1	1	2	1
2	1	1	1	2	1
2	1	1	1	2	1
2	1	1	1	2	1
2	1	1	1	2	1
2	1	1	1	2	1
2	1	1	1	2	1
2	1	1	1	2	1
2	1	1	1	2	1
2	1	1	1	2	1
2	1	1	1	2	2
2	1	1	1	2	2
2	1	1	1	2	2
2	1	1	1	2	2
2	1	1	1	2	2
2	1	1	1	2	2
2	1	1	1	2	2
2	1	1	1	2	2
2	1	1	1	2	2
2	1	1	1	2	2
2	1	1	1	2	2
2	1	1	1	2	2
2	1	1	1	2	2
2	1	1	1	2	2
2	1	1	1	2	2
2	1	1	1	2	2
2	1	1	1	2	2
2	1	1	1	2	2
2	1	1	1	2	2
2	1	1	1	2	2
2	1	1	1	2	2
2	1	1	1	2	2
2	1	1	1	2	2
2	1	1	1	2	2
2	1	1	1	2	2
2	1	1	1	2	2
2	1	1	1	2	2
2	1	1	1	2	2
2	1	1	1	2	2
2	1	1	1	2	2
2	1	1	1	2	2
2	1	1	1	2	2
2	1	1	1	2	2
2	1	1	1	2	2
2	1	1	1	2	2
2	1	1	1	2	2
2	1	1	1	2	2
2	1	1	1	2	2
2	1	1	1	2	2
2	1	1	1	2	2
2	1	1	1	2	2
2	1	1	1	2	2
2	1	1	1	2	2
2	1	1	1	2	2
2	1	1	1	2	2
2	1	1	1	2	2
2	1	1	1	2	2
2	1	1	1	2	2
2	1	1	1	2	2
2	1	1	1	2	2
2	1	1	1	2	2
2	1	1	1	2	2
2	1	1	1	2	2
2	1	1	1	2	2
2	1	1	1	2	2
2	1	1	1	2	2
2	1	1	1	2	2
2	1	1	1	2	2
2	1	1	1	2	2
2	1	1	1	2	2
2	1	1	1	2	2
2	1	1	1	2	2
2	1	1	1	2	2
2	1	1	1	2	2
2	1	1	1	2	2
2	1	1	1	2	2
2	1	1	1	2	2
2	1	1	1	2	2
2	1	2	1	2	2
2	1	2	1	2	2
2	1	2	1	2	2
2	1	2	1	2	2
2	1	2	1	2	2
2	1	2	1	2	2
2	1	2	1	2	2
2	1	2	1	2	2
2	1	2	1	2	2
2	1	2	1	2	2
2	1	2	1	2	2
2	1	2	1	2	2
2	1	2	1	2	2
2	1	2	1	2	2
2	1	2	1	2	2
2	1	2	1	2	2
2	1	2	1	2	2
2	1	2	1	2	2
2	1	2	1	2	2
2	1	2	1	2	2
2	1	2	1	2	2
2	1	2	1	2	2
2	1	2	1	2	2
2	1	2	1	2	2
2	1	2	1	2	2
2	1	2	1	2	2
2	1	2	1	2	2
2	1	2	1	2	2
2	1	2	1	2	2
2	1	2	1	2	2
2	1	2	1	2	2
2	1	2	1	2	2
2	1	2	1	2	2
2	1	2	1	2	2
2	1	2	1	2	2
2	1	2	1	2	2
2	1	2	1	2	2
2	1	2	1	2	2
2	1	2	1	2	2
2	1	2	1	2	2
2	1	2	1	2	2
2	1	2	1	2	2
2	1	2	1	2	2
2	1	2	1	2	2
2	1	2	1	2	2
2	1	2	1	2	2
2	1	2	1	2	2
2	1	2	1	2	2
2	1	2	1	2	2
2	1	2	1	2	2
2	1	2	1	2	2
2	1	2	1	2	2
2	1	2	1	2	2
2	1	2	1	2	2
2	1	2	1	2	2
2	1	2	1	2	2
2	1	2	1	2	2
2	1	2	1	2	2
2	1	2	1	2	2
2	1	2	1	2	2
2	1	2	1	2	2
2	1	2	1	2	2
2	1	2	1	2	2
2	1	2	1	2	2
2	1	2	1	2	2
2	1	2	1	2	2
2	1	2	1	2	2
2	1	2	1	2	2
2	1	2	1	2	2
2	1	2	1	2	2
2	1	2	1	2	2
2	1	2	1	2	2
2	1	2	1	2	2
2	1	2	1	2	2
2	1	2	1	2	2
2	1	2	1	2	2
2	1	2	1	2	2
2	1	2	1	2	2
2	1	2	1	2	2
2	1	2	1	2	2
2	1	2	1	2	2
2	1	2	1	2	2
2	1	2	1	2	2
2	1	2	1	2	2
2	2	2	1	2	2
2	2	2	1	2	2
2	2	2	1	2	2
2	2	2	1	2	2
2	2	2	1	2	2
2	2	2	1	2	2
2	2	2	1	2	2
2	2	2	1	2	2
2	2	2	1	2	2
2	2	2	1	2	2
2	2	2	1	2	2
2	2	2	1	2	2
2	2	2	1	2	2
2	2	2	1	2	2
2	2	2	1	2	2
2	2	2	1	2	2
2	2	2	1	2	2
2	2	2	1	2	2
2	2	2	1	2	2
2	2	2	1	2	2
2	2	2	1	2	2
2	2	2	1	2	2
2	2	2	1	2	2
2	2	2	1	2	2
2	2	2	1	2	2
2	2	2	1	2	2
2	2	2	1	2	2
2	2	2	1	2	2
2	2	2	1	2	2
2	2	2	1	2	2
2	2	2	1	2	2
2	2	2	1	2	2
2	2	2	1	2	2
2	2	2	1	2	2
2	2	2	1	2	2
2	2	2	1	2	2
2	2	2	1	2	2
2	2	2	1	2	2
2	2	2	1	2	2
2	2	2	1	2	2
2	2	2	1	2	2
2	2	2	1	2	2
2	2	2	1	2	2
2	2	2	1	2	2
2	2	2	1	2	2
2	2	2	1	2	2
2	2	2	1	2	2
2	2	2	1	2	2
2	2	2	1	2	2
2	2	2	1	2	2
2	2	2	1	2	2
2	2	2	1	2	2
2	2	2	1	2	2
2	2	2	1	2	2
2	2	2	1	2	2
2	2	2	1	2	2
2	2	2	1	2	2
2	2	2	1	2	2
2	2	2	1	2	2
2	2	2	1	2	2
2	2	2	1	2	2
2	2	2	1	2	2
2	2	2	1	2	2
2	2	2	1	2	2
2	2	2	1	2	2
2	2	2	1	2	2
2	2	2	1	2	2
2	2	2	1	3	2
2	2	2	1	3	2
2	2	2	1	3	2
2	2	2	1	3	2
2	2	2	1	3	2
2	2	2	1	3	2
2	2	2	1	3	2
2	2	2	1	3	2
2	2	2	1	3	2
2	2	2	1	3	2
2	2	2	1	3	2
2	2	2	1	3	2
2	2	2	1	3	2
2	2	2	1	3	2
2	2	2	1	3	2
2	2	2	1	3	2
2	2	2	1	3	2
2	2	2	1	3	2
2	2	2	1	3	2
2	2	2	1	3	2
2	2	2	1	3	2
2	2	2	1	3	2
2	2	2	1	3	2
2	2	2	1	3	2
2	2	2	1	3	2
2	2	2	1	3	2
2	2	2	1	3	2
2	2	2	1	3	2
2	2	2	1	3	2
2	2	2	1	3	2
2	2	2	1	3	2
2	2	2	1	3	2
2	2	2	1	3	2
2	2	2	1	3	2
2	2	2	1	3	2
2	2	2	1	3	2
2	2	2	1	3	2
2	2	2	1	3	2
2	2	2	1	3	2
2	2	2	1	3	2
2	2	2	1	3	2
2	2	2	1	3	2
2	2	2	1	3	2
2	2	2	1	3	2
2	2	2	1	3	2
2	2	2	1	3	2
2	2	2	1	3	2
2	2	2	1	3	2
2	2	2	1	3	2
2	2	2	1	3	2
2	2	2	1	3	2
2	2	2	1	3	2
2	2	2	1	3	2
2	2	2	1	3	2
2	2	2	1	3	2
2	2	2	1	3	2
2	2	2	1	3	2
2	2	2	1	3	2
2	2	2	1	3	2
2	2	2	1	3	2
2	2	2	1	3	2
2	2	2	1	3	2
2	2	2	1	3	2
2	2	2	1	3	2
2	2	2	1	3	2
2	2	2	1	3	2
2	2	2	1	3	2
2	2	2	1	3	2
2	2	2	1	3	2
2	2	2	1	3	2
2	2	2	1	3	2
2	2	2	1	3	2
2	2	2	1	3	2
2	2	2	1	3	2
2	2	2	1	3	2
2	2	2	1	3	2
2	2	2	1	3	2
2	2	2	1	3	2
2	2	2	1	3	2
2	2	2	1	3	2
2	2	2	1	3	2
2	2	2	1	3	2
2	2	2	1	3	2
2	2	2	1	3	2
2	2	2	1	3	2
2	2	2	1	3	2
2	2	2	1	3	2
2	2	2	1	3	2
2	2	2	1	3	2
2	2	2	1	3	2
2	2	2	1	3	2
2	2	2	1	3	2
2	2	2	1	3	2
2	2	2	1	3	2
2	2	2	1	3	2
2	2	2	1	3	2
2	2	2	1	3	2
2	2	2	1	3	2
2	2	2	1	3	2
2	2	2	1	3	2
2	2	2	1	3	2
2	2	2	1	3	2
2	2	2	1	3	2
2	2	2	1	3	2
2	2	2	1	3	2
2	2	2	1	3	2
2	2	2	1	3	2
2	2	2	1	3	2
2	2	2	1	3	2
2	2	2	1	3	2
2	2	2	1	3	2
2	2	2	1	3	2
2	2	2	1	3	2
2	2	2	1	3	2
2	2	2	1	3	2
2	2	2	1	3	2
2	2	2	1	3	2
2	2	2	1	3	2
2	2	2	1	3	2
2	2	2	1	3	2
2	2	2	1	3	2
2	2	2	1	3	2
2	2	2	1	3	2
2	2	2	1	3	2
2	2	2	1	3	2
2	2	2	1	3	2
2	2	2	1	3	2
2	2	2	1	3	2
2	2	2	1	3	2
2	2	2	1	3	2
2	2	2	1	3	2
2	2	2	1	3	2
2	2	2	1	3	2
2	2	2	1	3	3
2	2	2	1	3	3
2	2	2	1	3	3
2	2	2	1	3	3
2	2	2	1	3	3
2	2	2	1	3	3
2	2	2	1	3	3
2	2	2	1	3	3
2	2	2	1	3	3
2	2	2	1	3	3
2	2	2	1	3	3
2	2	2	1	3	3
2	2	2	1	3	3
2	2	2	1	3	3
2	2	2	1	3	3
2	2	2	1	3	3
2	2	2	1	3	3
2	2	2	1	3	3
2	2	2	1	3	3
2	2	2	1	3	3
2	2	2	1	3	3
2	2	2	1	3	3
2	2	2	1	3	3
2	2	2	1	3	3
2	2	2	1	3	3
2	2	2	1	3	3
2	2	2	1	3	3
2	2	2	1	3	3
2	2	2	1	3	3
2	2	2	1	3	3
2	2	2	1	3	3
2	2	2	1	3	3
2	2	2	1	3	3
2	2	2	1	3	3
2	2	2	1	3	3
2	2	2	1	3	3
2	2	2	1	3	3
2	2	2	1	3	3
2	2	2	1	3	3
2	2	2	1	3	3
2	2	2	1	3	3
2	2	2	1	3	3
2	2	2	1	3	3
2	2	2	1	3	3
2	2	2	1	3	3
2	2	2	1	3	3
2	2	2	1	3	3
2	2	2	1	3	3
2	2	3	1	3	3
2	2	3	1	3	3
2	2	3	1	3	3
2	2	3	1	3	3
2	2	3	1	3	3
2	2	3	1	3	3
2	2	3	1	3	3
2	2	3	1	3	3
2	2	3	1	3	3
2	2	3	1	3	3
2	2	3	1	3	3
2	2	3	1	3	3
2	2	3	1	3	3
2	2	3	1	3	3
2	2	3	1	3	3
2	2	3	1	3	3
2	2	3	1	3	3
2	2	3	1	3	3
2	2	3	1	3	3
2	2	3	1	3	3
2	2	3	1	3	3
2	2	3	1	3	3
2	2	3	1	3	3
2	2	3	1	3	3
2	2	3	1	3	3
2	2	3	1	3	3
2	2	3	1	3	3
2	2	3	1	4	3
2	2	3	1	4	3
2	2	3	1	4	3
2	2	3	1	4	3
2	2	3	1	4	3
2	2	3	1	4	3
2	2	3	1	4	3
2	2	3	1	4	3
2	2	3	1	4	3
2	2	3	1	4	3
2	2	3	1	4	3
2	2	3	1	4	3
2	2	3	1	4	3
2	2	3	1	4	3
2	2	3	1	4	3
2	2	3	1	4	3
2	2	3	1	4	3
2	2	3	1	4	3
2	2	3	1	4	3
2	2	3	1	4	3
2	2	3	2	4	3
2	2	3	2	4	3
2	2	3	2	4	3
2	2	3	2	4	3
2	2	3	2	4	3
2	2	3	2	4	3
2	2	3	2	4	3
2	2	3	2	4	3
2	2	3	2	4	3
2	2	3	2	4	3
2	2	3	2	4	3
2	2	3	2	4	3
2	2	3	2	4	3
2	2	3	2	4	3
2	2	3	2	4	3
2	2	3	2	4	3
2	2	3	2	4	3
2	2	3	2	4	3
2	2	3	2	4	3
2	2	3	2	4	3
2	2	3	2	4	3
2	2	3	2	4	3
2	2	3	2	4	3
2	2	3	2	4	3
2	2	3	2	4	3
2	2	3	2	4	3
2	2	3	2	4	3
2	2	3	2	4	3
2	2	3	2	4	3
2	2	3	2	4	3
2	2	3	2	4	3
2	2	3	2	4	3
2	2	3	2	4	3
2	2	3	2	4	3
2	2	3	2	4	3
2	2	3	2	4	3
2	2	3	2	4	3
2	2	3	2	4	3
2	2	3	2	4	3
2	2	3	2	4	3
2	2	3	2	4	3
2	2	3	2	4	3
2	2	3	2	4	3
2	2	3	2	4	3
2	2	3	2	4	3
2	2	3	2	4	3
2	2	3	2	4	3
2	2	3	2	4	3
2	2	3	2	4	3
2	2	3	2	4	3
2	2	3	2	4	3
2	2	3	2	4	3
2	2	3	2	4	3
2	2	3	2	4	3
2	2	3	2	4	3
2	2	3	2	4	3
2	2	3	2	4	3
2	2	3	2	4	3
2	2	3	2	4	3
2	2	3	2	4	3
2	2	3	2	4	3
2	2	3	2	4	3
2	2	3	2	4	3
2	2	3	2	4	3
2	2	3	2	4	3
2	2	3	2	4	3
2	2	3	2	4	3
2	2	3	2	4	3
2	2	3	2	4	3
2	2	3	2	4	3
2	2	3	2	4	3
2	2	3	2	4	3
2	2	3	2	4	3
2	2	3	2	4	3
2	2	3	2	4	3
2	2	3	2	4	3
2	2	3	2	4	3
2	2	3	2	4	3
2	2	3	2	4	3
2	2	3	2	4	3
2	2	3	2	4	3
2	2	3	2	4	3
2	2	3	2	4	3
2	2	3	2	4	3
2	2	3	2	4	3
2	2	3	2	4	3
2	2	3	2	4	3
2	2	3	2	4	3
2	2	3	2	4	3
2	2	3	2	4	3
2	2	3	2	4	3
2	2	3	2	4	3
2	2	3	2	4	3
2	2	3	2	4	3
2	2	3	2	4	3
2	2	3	2	4	3
2	2	3	2	4	3
2	2	3	2	4	3
2	2	3	2	4	3
2	2	3	2	4	3
2	2	3	2	4	3
2	2	3	2	4	3
2	2	3	2	4	3
2	2	3	2	4	3
2	2	3	2	4	3
2	2	3	2	4	3
2	2	3	2	4	3
2	2	3	2	4	3
2	2	3	2	4	3
2	2	3	2	4	3
2	2	3	2	4	3
2	2	3	2	4	3
2	2	3	2	4	3
2	2	3	2	4	3
2	2	3	2	4	3
2	2	3	2	4	3
2	2	3	2	4	3
2	2	3	2	4	3
2	2	3	2	4	3
2	2	3	2	4	3
2	2	3	2	4	3
2	2	3	2	4	3
2	2	3	2	4	3
2	2	3	2	4	3
2	2	3	2	4	3
2	2	3	2	4	3
2	2	3	2	4	3
2	2	3	2	4	3
2	2	3	2	4	3
2	2	3	2	4	3
2	2	3	2	4	3
2	2	3	2	4	3
2	2	3	2	4	3
2	2	3	2	4	3
2	2	3	2	4	3
2	2	3	2	4	3
2	2	3	2	4	3
2	2	3	2	4	3
2	2	3	2	4	3
2	2	3	2	4	3
2	2	3	2	4	3
2	2	3	2	4	3
2	2	3	2	4	3
2	2	3	2	4	3
2	2	3	2	4	3
2	2	3	2	4	3
2	2	3	2	4	3
2	2	3	2	4	3
2	2	3	2	4	3
2	2	3	2	5	3
2	2	3	2	5	3
2	2	3	2	5	3
2	2	3	2	5	3
2	2	3	2	5	3
2	2	3	2	5	3
2	2	3	2	5	3
2	2	3	2	5	3
2	2	3	2	5	3
2	2	3	2	5	3
2	2	3	2	5	3
2	2	3	2	5	3
2	2	3	2	5	3
2	2	3	2	5	3
2	2	3	2	5	3
2	2	3	2	5	3
2	2	3	2	5	3
2	2	3	2	5	3
2	2	3	2	5	3
2	2	3	2	5	3
2	2	3	2	5	3
2	2	3	2	5	3
2	2	3	2	5	3
2	2	3	2	5	3
2	2	3	2	5	3
2	2	3	2	5	3
2	2	3	2	5	3
2	2	3	2	5	3
2	2	3	2	5	3
2	2	3	2	5	3
2	2	3	2	5	3
2	2	3	2	5	3
2	2	3	2	5	3
2	2	3	2	5	3
2	2	3	2	5	3
2	2	3	2	5	3
2	2	3	2	5	3
2	2	3	2	5	3
2	2	3	2	5	3
2	2	3	2	5	3
2	2	3	2	5	3
2	2	3	2	5	3
2	2	3	2	5	3
2	2	3	2	5	3
2	2	3	2	5	3
2	2	3	2	5	3
2	2	3	2	5	3
2	2	3	2	5	3
2	2	3	2	5	3
2	2	3	2	5	3
2	2	3	2	5	3
2	2	3	2	5	3
2	2	3	2	5	3
2	2	3	2	5	3
2	2	3	2	5	3
2	2	3	2	5	3
2	2	3	2	5	3
2	2	3	2	5	3
2	2	3	2	5	3
2	2	3	2	5	3
2	2	3	2	5	3
2	2	3	2	5	3
2	2	3	2	5	3
2	2	3	2	5	3
2	3	3	2	5	3
2	3	3	2	5	3
2	3	3	2	5	3
2	3	3	2	5	3
2	3	3	2	5	3
2	3	3	2	5	3
2	3	3	2	5	3
2	3	3	2	5	3
2	3	3	2	5	3
2	3	3	2	5	3
2	3	3	2	5	3
2	3	3	2	5	3
2	3	3	2	5	3
2	3	3	2	5	3
2	3	3	2	5	3
2	3	3	2	5	3
2	3	3	2	5	3
2	3	3	2	5	3
2	3	3	2	5	3
2	3	3	2	5	3
2	3	3	2	5	3
2	3	3	2	5	3
2	3	3	2	5	3
2	3	3	2	5	3
2	3	3	2	5	3
2	3	3	2	5	3
2	3	3	2	5	3
2	3	3	2	5	3
2	3	3	2	5	3
2	3	3	2	5	3
2	3	3	2	5	3
2	3	3	2	5	3
2	3	3	2	5	3
2	3	3	2	5	3
2	3	3	2	5	3
2	3	3	2	5	3
2	3	3	2	5	3
2	3	3	2	5	3
2	3	3	2	5	3
2	3	3	2	5	3
2	3	3	2	5	3
2	3	3	2	5	3
2	3	3	2	5	3
2	3	3	2	5	3
2	3	3	2	5	3
2	3	3	2	5	3
2	3	3	2	5	3
2	3	3	2	5	3
2	3	3	2	5	3
2	3	3	2	5	3
2	3	3	2	5	3
2	3	3	2	5	3
2	3	3	2	5	3
2	3	3	2	5	3
2	3	3	2	5	3
2	3	3	2	5	3
2	3	3	2	5	3
2	3	3	2	5	3
2	3	3	2	5	3
2	3	3	2	5	3
2	3	3	2	5	3
2	3	3	2	5	3
2	3	3	2	5	3
2	3	3	2	5	3
2	3	3	2	5	3
2	3	3	2	5	3
2	3	3	2	5	3
2	3	3	2	5	3
2	3	3	2	5	3
2	3	3	2	5	3
2	3	3	2	5	3
2	3	3	2	5	3
2	3	3	2	5	3
2	3	3	2	5	3
2	3	3	2	5	3
2	3	3	2	5	3
2	3	3	2	5	3
2	3	3	2	5	3
2	3	3	2	5	3
2	3	3	2	5	3
2	3	3	2	5	3
2	3	3	2	5	3
2	3	3	2	5	3
2	3	3	2	5	3
2	3	3	2	5	3
2	3	3	2	5	3
2	3	3	2	5	3
2	3	3	2	5	3
2	3	3	2	5	3
2	3	3	2	5	3
2	3	3	2	5	3
2	3	3	2	6	3
2	3	3	2	6	3
2	3	3	2	6	3
2	3	3	2	6	3
2	3	3	2	6	3
2	3	3	2	6	4
2	3	3	2	6	4
2	3	3	2	6	4
2	3	3	2	6	4
2	3	3	2	6	4
2	3	3	2	6	4
2	3	3	2	6	4
2	3	3	2	6	4
2	3	3	2	6	4
2	3	3	2	6	4
2	3	3	2	6	4
2	3	3	2	6	4
2	3	3	2	6	4
2	3	3	2	6	4
2	3	3	2	6	4
2	3	3	2	6	4
2	3	3	2	6	4
2	3	3	2	6	4
2	3	3	2	6	4
2	3	3	2	6	4
2	3	3	2	6	4
2	3	3	2	6	4
2	3	3	2	6	4
2	3	3	2	6	4
2	3	3	2	6	4
2	3	3	2	6	4
2	3	3	2	6	4
2	3	3	2	6	4
2	3	3	2	6	4
2	3	3	2	6	4
2	3	3	2	6	4
2	3	3	2	6	4
2	3	3	2	6	4
2	3	3	2	6	4
2	3	3	2	6	4
2	3	3	2	6	4
2	3	3	2	6	4
2	3	3	2	6	4
2	3	3	2	6	4
2	3	3	2	6	4
2	3	3	2	6	4
2	3	3	2	6	4
2	3	3	2	6	4
2	3	3	2	6	4
2	3	3	2	6	4
2	3	3	2	6	4
2	3	3	2	6	4
2	3	3	2	6	4
2	3	3	2	6	4
2	3	3	2	6	4
2	3	3	2	6	4
2	3	3	2	6	4
2	3	3	2	6	4
2	3	3	2	6	4
2	3	3	2	6	4
2	3	3	2	6	4
2	3	3	2	6	4
2	3	3	2	6	4
2	3	3	2	6	4
2	3	3	2	6	4
2	3	3	2	6	4
2	3	3	2	6	4
2	3	3	2	6	4
2	3	3	2	6	4
2	3	3	2	6	4
2	3	3	2	6	4
2	3	3	2	6	4
2	3	3	2	6	4
2	3	3	2	6	4
2	3	3	2	6	4
2	3	3	2	6	4
2	3	3	2	6	4
2	3	3	2	6	4
2	3	3	2	6	4
2	3	3	2	6	4
2	3	3	2	6	4
2	3	3	2	6	4
2	3	3	2	6	4
2	3	3	2	6	4
2	3	3	2	6	4
2	3	3	2	6	4
2	3	3	2	6	4
2	3	3	2	6	4
2	3	3	2	6	4
2	3	3	2	6	4
2	3	3	2	6	4
2	3	3	2	6	4
2	3	3	2	6	4
2	3	3	2	6	4
2	3	3	2	6	4
2	3	3	2	6	4
2	3	3	2	6	4
2	3	3	2	6	4
2	3	3	2	6	4
2	3	3	2	6	4
2	3	3	2	6	4
2	3	3	2	6	4
2	3	3	2	6	4
2	3	3	2	6	4
2	3	3	2	6	4
2	3	3	2	6	4
2	3	3	2	6	4
2	3	3	2	6	4
2	3	3	2	6	4
2	3	3	2	6	4
2	3	3	2	6	4
2	3	3	2	6	4
2	3	3	2	6	4
2	3	3	2	6	4
2	3	3	2	6	4
2	3	3	2	6	4
2	3	3	2	6	4
2	3	3	2	6	4
2	3	3	2	6	4
2	3	3	2	6	4
2	3	3	2	6	4
2	3	3	2	6	4
2	3	3	2	6	4
2	3	3	2	6	4
2	3	3	2	6	4
2	3	3	2	6	4
2	3	3	2	6	4
2	3	3	2	6	4
2	3	3	2	6	4
2	3	3	2	6	4
2	3	3	2	6	4
2	3	3	2	6	4
2	3	3	2	6	4
2	3	3	2	6	4
2	3	3	2	6	4
2	3	3	2	6	4
2	3	3	2	6	4
2	3	3	2	6	4
2	3	3	2	6	4
2	3	3	2	6	4
2	3	3	2	6	4
2	3	3	2	6	4
2	3	3	2	6	4
2	3	3	2	6	4
2	3	3	2	6	4
2	3	3	2	6	4
2	3	3	2	6	4
2	3	3	2	6	4
2	3	3	2	6	4
2	3	3	2	6	4
2	3	3	2	6	4
2	3	3	2	6	4
2	3	3	2	6	4
2	3	3	2	6	4
2	3	3	2	6	4
2	3	3	2	6	4
2	3	3	2	6	4
2	3	3	2	6	4
2	3	3	2	6	4
2	3	3	2	6	4
2	3	3	2	6	4
2	3	3	2	6	4
2	3	3	2	6	4
2	3	3	2	6	4
2	3	3	2	6	4
2	3	3	2	6	4
2	3	3	2	6	4
2	3	3	2	6	4
2	3	3	2	6	4
2	3	3	2	6	4
2	3	3	2	6	4
2	3	3	2	6	4
2	3	3	2	6	4
2	3	3	2	6	4
2	3	3	2	6	4
2	3	3	2	6	4
2	3	3	2	6	4
2	3	3	2	6	4
2	3	3	2	6	4
2	3	3	2	6	4
2	3	3	2	6	4
2	3	3	2	6	4
2	3	3	2	6	4
2	3	3	2	6	4
2	3	3	2	6	4
2	3	3	2	6	4
2	3	3	2	6	4
2	3	3	2	6	4
2	3	3	2	6	4
2	3	3	2	6	4
2	3	3	2	6	4
2	3	3	2	6	4
2	3	3	2	6	4
2	3	3	2	6	4
2	3	3	2	6	4
2	3	3	2	6	4
2	3	3	2	6	4
2	3	3	2	6	4
2	3	3	2	6	4
2	3	3	2	6	4
2	3	3	2	6	4
2	3	3	2	6	4
2	3	3	2	6	4
2	3	3	2	6	4
2	3	3	2	6	4
2	3	3	2	6	4
2	3	3	2	6	4
2	3	3	2	6	4
2	3	3	2	6	4
2	3	3	2	6	4
2	3	3	2	6	4
2	3	3	2	6	4
2	3	3	2	6	4
2	3	3	2	6	4
2	3	3	2	6	4
2	3	3	2	6	4
2	3	3	2	6	4
2	3	3	2	6	4
2	3	3	2	6	4
2	3	3	2	6	4
2	3	3	2	6	4
2	3	3	2	6	4
2	3	3	2	6	4
2	3	3	2	6	4
2	3	3	2	6	4
2	3	3	2	6	4
2	3	3	2	6	4
2	3	3	2	6	4
2	3	3	2	6	4
2	3	3	2	6	4
2	3	3	2	6	4
2	3	3	2	6	4
2	3	3	2	6	4
2	3	3	2	6	4
2	3	3	2	6	4
2	3	3	2	6	4
2	3	3	2	6	4
2	3	3	2	6	4
2	3	3	2	6	4
2	3	3	2	6	4
2	3	3	2	6	4
2	3	3	2	6	4
2	3	3	2	6	4
2	3	3	2	6	4
2	3	3	2	6	4
2	3	3	2	6	4
2	3	3	2	6	4
2	3	3	2	6	4
2	3	3	2	6	4
2	3	3	2	6	4
2	3	3	2	6	4
2	3	3	2	6	4
2	3	3	2	6	4
2	3	3	2	6	4
2	3	3	2	6	4
2	3	3	2	6	4
2	3	3	2	6	4
2	3	3	2	6	4
2	3	3	2	6	4
2	3	3	2	6	4
2	3	3	2	6	4
2	3	3	2	6	4
2	3	3	2	6	4
2	3	3	2	6	4
2	3	3	2	6	4
2	3	3	2	6	4
2	3	3	2	6	4
2	3	3	2	6	4
2	3	3	2	6	4
2	3	3	2	6	4
2	3	3	2	6	4
2	3	3	2	6	4
2	3	3	2	6	4
2	3	3	2	6	4
2	3	3	2	6	4
2	3	3	2	6	4
2	3	3	2	6	4
2	3	3	2	6	4
2	3	3	2	6	4
2	3	3	2	6	4
2	3	3	2	6	4
2	3	3	2	6	4
2	3	3	2	6	4
2	3	3	2	6	4
2	3	3	2	6	4
2	3	3	2	6	4
2	3	3	2	6	4
2	3	3	2	6	4
2	3	3	2	6	4
2	3	3	2	6	4
2	3	3	2	6	4
2	3	3	2	6	4
2	3	3	2	6	4
2	3	3	2	6	4
2	3	3	2	6	4
2	3	3	2	6	4
2	3	3	2	6	4
2	3	3	2	6	4
2	3	3	2	6	4
2	3	3	2	6	4
2	3	3	2	6	4
2	3	3	2	6	4
2	3	3	2	6	4
2	3	3	2	6	4
2	3	3	2	6	4
2	3	3	2	6	4
2	3	3	2	6	4
2	3	3	2	6	4
2	3	3	2	6	4
2	3	3	2	6	4
2	3	3	2	6	4
2	3	3	2	6	4
2	3	3	2	6	4
2	3	3	2	6	4
2	3	3	2	6	4
2	3	3	2	6	4
2	3	3	2	6	4
2	3	3	2	6	4
2	3	3	2	6	4
2	3	3	2	6	4
2	3	3	2	6	4
2	3	3	2	6	4
2	3	3	2	6	4
2	3	3	2	6	4
2	3	3	2	6	4
2	3	3	2	6	4
2	3	3	2	6	4
2	3	3	2	6	4
2	3	3	2	6	4
2	3	3	2	6	4
2	3	3	2	6	4
2	3	3	2	6	4
2	3	3	2	6	4
2	3	3	2	6	4
2	3	3	2	6	4
2	3	3	2	6	4
2	3	3	2	6	4
2	3	3	2	6	4
2	3	3	2	6	4
2	3	3	2	6	4
2	3	3	2	6	4
2	3	3	2	6	4
2	3	3	2	6	4
2	3	3	2	6	4
2	3	3	2	6	4
2	3	3	2	6	4
2	3	3	2	6	4
2	3	3	2	6	4
2	3	3	2	6	4
2	3	3	2	6	4
2	3	3	2	6	4
2	3	3	2	6	4
2	3	3	2	6	4
2	3	3	2	6	4
2	3	3	2	6	4
2	3	3	2	6	4
2	3	3	2	6	4
2	3	3	2	6	4
2	3	3	2	6	4
2	3	3	2	6	4
2	3	3	2	6	4
2	3	3	2	6	4
2	3	3	2	6	4
2	3	3	2	6	4
2	3	3	2	6	4
2	3	3	2	6	4
2	3	3	2	6	4
2	3	3	2	6	4
2	3	3	2	6	4
2	3	3	2	6	4
2	3	3	2	6	4
2	3	3	2	6	4
2	3	3	2	6	4
2	3	3	2	6	4
2	3	3	2	6	4
2	3	3	2	6	4
2	3	3	2	6	4
2	3	3	2	6	4
2	3	3	2	6	4
2	3	3	2	6	4
2	3	3	2	6	4
2	3	3	2	6	4
2	3	3	2	6	4
2	3	3	2	6	4
2	3	3	2	6	4
2	3	3	2	6	4
2	3	3	2	6	4
2	3	3	2	6	4
2	3	3	2	6	4
2	3	3	2	6	4
2	3	3	2	6	4
2	3	3	2	6	4
2	3	3	2	6	4
2	3	3	2	6	4
2	3	3	2	6	4
2	3	3	2	6	4
2	3	3	2	6	4
2	3	3	2	6	4
2	3	3	2	6	4
2	3	3	2	6	4

## Sheet: Colibacillosis
Colibacillosis	Season	Age	Sex	Breed	YEAR
1	1	1	1	1	1
1	1	1	1	1	1
1	1	1	1	1	1
1	1	1	1	1	1
1	1	1	1	1	1
1	1	1	1	1	1
1	1	1	1	1	1
1	1	1	1	1	1
1	1	1	1	1	1
1	1	1	1	1	1
1	2	1	1	1	1
1	2	1	1	1	1
1	2	1	1	1	1
1	2	1	1	1	2
1	2	1	1	1	2
1	2	1	1	2	2
1	2	1	1	2	2
1	2	1	1	2	2
1	2	1	1	2	2
1	2	1	1	2	2
1	2	1	1	2	2
1	2	1	1	2	2
1	2	1	1	2	2
1	2	1	1	2	2
1	2	1	1	2	2
1	2	1	1	2	2
1	2	1	1	3	2
1	2	1	1	3	2
1	2	1	1	3	2
1	2	1	1	3	2
1	2	1	1	3	2
1	2	1	1	3	2
1	2	1	1	3	2
1	2	1	1	3	2
1	2	1	1	3	2
1	2	2	1	3	2
1	2	2	1	3	2
1	2	2	1	3	2
1	2	2	1	3	3
1	2	2	1	4	3
1	2	2	2	4	3
1	2	2	2	4	3
1	2	2	2	4	3
1	2	2	2	4	3
1	2	2	2	4	3
1	2	2	2	4	3
1	2	2	2	4	3
1	2	2	2	4	3
1	2	3	2	5	3
1	2	3	2	5	3
1	2	3	2	5	3
1	2	3	2	5	3
1	3	3	2	5	3
1	3	3	2	5	3
1	3	3	2	5	4
1	3	3	2	6	4
1	3	3	2	6	4
1	3	3	2	6	4
1	3	3	2	6	4
1	3	3	2	6	4
1	3	3	2	6	4
1	3	3	2	6	4
1	3	3	2	6	4
1	3	3	2	6	4
1	3	3	2	6	4
1	3	3	2	6	4
1	3	3	2	6	4
1	3	3	2	6	4
2	1	1	1	1	1
2	1	1	1	1	1
2	1	1	1	1	1
2	1	1	1	1	1
2	1	1	1	1	1
2	1	1	1	1	1
2	1	1	1	1	1
2	1	1	1	1	1
2	1	1	1	1	1
2	1	1	1	1	1
2	1	1	1	1	1
2	1	1	1	1	1
2	1	1	1	1	1
2	1	1	1	1	1
2	1	1	1	1	1
2	1	1	1	1	1
2	1	1	1	1	1
2	1	1	1	1	1
2	1	1	1	1	1
2	1	1	1	1	1
2	1	1	1	1	1
2	1	1	1	1	1
2	1	1	1	1	1
2	1	1	1	1	1
2	1	1	1	1	1
2	1	1	1	1	1
2	1	1	1	1	1
2	1	1	1	1	1
2	1	1	1	1	1
2	1	1	1	1	1
2	1	1	1	1	1
2	1	1	1	1	1
2	1	1	1	1	1
2	1	1	1	1	1
2	1	1	1	1	1
2	1	1	1	1	1
2	1	1	1	1	1
2	1	1	1	1	1
2	1	1	1	1	1
2	1	1	1	1	1
2	1	1	1	1	1
2	1	1	1	1	1
2	1	1	1	1	1
2	1	1	1	1	1
2	1	1	1	1	1
2	1	1	1	1	1
2	1	1	1	1	1
2	1	1	1	1	1
2	1	1	1	1	1
2	1	1	1	1	1
2	1	1	1	1	1
2	1	1	1	1	1
2	1	1	1	1	1
2	1	1	1	1	1
2	1	1	1	1	1
2	1	1	1	1	1
2	1	1	1	1	1
2	1	1	1	1	1
2	1	1	1	1	1
2	1	1	1	1	1
2	1	1	1	1	1
2	1	1	1	1	1
2	1	1	1	1	1
2	1	1	1	1	1
2	1	1	1	1	1
2	1	1	1	1	1
2	1	1	1	1	1
2	1	1	1	1	1
2	1	1	1	1	1
2	1	1	1	1	1
2	1	1	1	1	1
2	1	1	1	1	1
2	1	1	1	1	1
2	1	1	1	1	1
2	1	1	1	1	1
2	1	1	1	1	1
2	1	1	1	1	1
2	1	1	1	1	1
2	1	1	1	1	1
2	1	1	1	1	1
2	1	1	1	1	1
2	1	1	1	1	1
2	1	1	1	1	1
2	1	1	1	1	1
2	1	1	1	1	1
2	1	1	1	1	1
2	1	1	1	1	1
2	1	1	1	1	1
2	1	1	1	1	1
2	1	1	1	1	1
2	1	1	1	1	1
2	1	1	1	1	1
2	1	1	1	1	1
2	1	1	1	1	1
2	1	1	1	1	1
2	1	1	1	1	1
2	1	1	1	1	1
2	1	1	1	1	1
2	1	1	1	1	1
2	1	1	1	1	1
2	1	1	1	1	1
2	1	1	1	1	1
2	1	1	1	1	1
2	1	1	1	1	1
2	1	1	1	1	1
2	1	1	1	1	1
2	1	1	1	1	1
2	1	1	1	1	1
2	1	1	1	1	1
2	1	1	1	1	1
2	1	1	1	1	1
2	1	1	1	1	1
2	1	1	1	1	1
2	1	1	1	1	1
2	1	1	1	1	1
2	1	1	1	1	1
2	1	1	1	1	1
2	1	1	1	1	1
2	1	1	1	1	1
2	1	1	1	1	1
2	1	1	1	1	1
2	1	1	1	1	1
2	1	1	1	1	1
2	1	1	1	1	1
2	1	1	1	1	1
2	1	1	1	1	1
2	1	1	1	1	1
2	1	1	1	1	1
2	1	1	1	1	1
2	1	1	1	1	1
2	1	1	1	1	1
2	1	1	1	1	1
2	1	1	1	1	1
2	1	1	1	1	1
2	1	1	1	1	1
2	1	1	1	1	1
2	1	1	1	1	1
2	1	1	1	1	1
2	1	1	1	1	1
2	1	1	1	1	1
2	1	1	1	1	1
2	1	1	1	1	1
2	1	1	1	1	1
2	1	1	1	1	1
2	1	1	1	1	1
2	1	1	1	1	1
2	1	1	1	1	1
2	1	1	1	1	1
2	1	1	1	1	1
2	1	1	1	1	1
2	1	1	1	1	1
2	1	1	1	1	1
2	1	1	1	1	1
2	1	1	1	1	1
2	1	1	1	1	1
2	1	1	1	1	1
2	1	1	1	1	1
2	1	1	1	1	1
2	1	1	1	1	1
2	1	1	1	1	1
2	1	1	1	1	1
2	1	1	1	1	1
2	1	1	1	1	1
2	1	1	1	1	1
2	1	1	1	1	1
2	1	1	1	1	1
2	1	1	1	1	1
2	1	1	1	1	1
2	1	1	1	1	1
2	1	1	1	1	1
2	1	1	1	1	1
2	1	1	1	1	1
2	1	1	1	1	1
2	1	1	1	1	1
2	1	1	1	1	1
2	1	1	1	1	1
2	1	1	1	1	1
2	1	1	1	1	1
2	1	1	1	1	1
2	1	1	1	1	1
2	1	1	1	1	1
2	1	1	1	1	1
2	1	1	1	1	1
2	1	1	1	1	1
2	1	1	1	1	1
2	1	1	1	1	1
2	1	1	1	1	1
2	1	1	1	1	1
2	1	1	1	1	1
2	1	1	1	1	1
2	1	1	1	1	1
2	1	1	1	1	1
2	1	1	1	1	1
2	1	1	1	1	1
2	1	1	1	1	1
2	1	1	1	1	1
2	1	1	1	1	1
2	1	1	1	1	1
2	1	1	1	1	1
2	1	1	1	1	1
2	1	1	1	1	1
2	1	1	1	1	1
2	1	1	1	1	1
2	1	1	1	1	1
2	1	1	1	1	1
2	1	1	1	1	1
2	1	1	1	1	1
2	1	1	1	1	1
2	1	1	1	1	1
2	1	1	1	1	1
2	1	1	1	1	1
2	1	1	1	1	1
2	1	1	1	1	1
2	1	1	1	1	1
2	1	1	1	1	1
2	1	1	1	1	1
2	1	1	1	1	1
2	1	1	1	1	1
2	1	1	1	1	1
2	1	1	1	1	1
2	1	1	1	1	1
2	1	1	1	1	1
2	1	1	1	1	1
2	1	1	1	1	1
2	1	1	1	1	1
2	1	1	1	1	1
2	1	1	1	1	1
2	1	1	1	1	1
2	1	1	1	1	1
2	1	1	1	1	1
2	1	1	1	1	1
2	1	1	1	1	1
2	1	1	1	1	1
2	1	1	1	1	1
2	1	1	1	1	1
2	1	1	1	1	1
2	1	1	1	1	1
2	1	1	1	1	1
2	1	1	1	1	1
2	1	1	1	1	1
2	1	1	1	1	1
2	1	1	1	1	1
2	1	1	1	1	1
2	1	1	1	1	1
2	1	1	1	1	1
2	1	1	1	1	1
2	1	1	1	1	1
2	1	1	1	1	1
2	1	1	1	1	1
2	1	1	1	1	1
2	1	1	1	1	1
2	1	1	1	1	1
2	1	1	1	1	1
2	1	1	1	1	1
2	1	1	1	1	1
2	1	1	1	1	1
2	1	1	1	1	1
2	1	1	1	1	1
2	1	1	1	1	1
2	1	1	1	1	1
2	1	1	1	1	1
2	1	1	1	1	1
2	1	1	1	1	1
2	1	1	1	1	1
2	1	1	1	1	1
2	1	1	1	1	1
2	1	1	1	1	1
2	1	1	1	1	1
2	1	1	1	1	1
2	1	1	1	1	1
2	1	1	1	1	1
2	1	1	1	1	1
2	1	1	1	1	1
2	1	1	1	1	1
2	1	1	1	1	1
2	1	1	1	1	1
2	1	1	1	1	1
2	1	1	1	1	1
2	1	1	1	1	1
2	1	1	1	1	1
2	1	1	1	1	1
2	1	1	1	1	1
2	1	1	1	1	1
2	1	1	1	1	1
2	1	1	1	1	1
2	1	1	1	1	1
2	1	1	1	1	1
2	1	1	1	1	1
2	1	1	1	1	1
2	1	1	1	1	1
2	1	1	1	1	1
2	1	1	1	1	1
2	1	1	1	1	1
2	1	1	1	1	1
2	1	1	1	1	1
2	1	1	1	1	1
2	1	1	1	1	1
2	1	1	1	2	1
2	1	1	1	2	1
2	1	1	1	2	1
2	1	1	1	2	1
2	1	1	1	2	1
2	1	1	1	2	1
2	1	1	1	2	1
2	1	1	1	2	1
2	1	1	1	2	1
2	1	1	1	2	1
2	1	1	1	2	1
2	1	1	1	2	1
2	1	1	1	2	1
2	1	1	1	2	1
2	1	1	1	2	1
2	1	1	1	2	1
2	1	1	1	2	1
2	1	1	1	2	1
2	1	1	1	2	1
2	1	1	1	2	1
2	1	1	1	2	1
2	1	1	1	2	1
2	1	1	1	2	1
2	1	1	1	2	1
2	1	1	1	2	1
2	1	1	1	2	1
2	1	1	1	2	1
2	1	1	1	2	1
2	1	1	1	2	1
2	1	1	1	2	1
2	1	1	1	2	1
2	1	1	1	2	1
2	1	1	1	2	1
2	1	1	1	2	1
2	1	1	1	2	1
2	1	1	1	2	1
2	1	1	1	2	1
2	1	1	1	2	1
2	1	1	1	2	1
2	1	1	1	2	1
2	1	1	1	2	1
2	1	1	1	2	1
2	1	1	1	2	1
2	1	1	1	2	1
2	1	1	1	2	1
2	1	1	1	2	1
2	1	1	1	2	1
2	1	1	1	2	1
2	1	1	1	2	1
2	1	1	1	2	1
2	1	1	1	2	2
2	1	1	1	2	2
2	1	1	1	2	2
2	1	1	1	2	2
2	1	1	1	2	2
2	1	1	1	2	2
2	1	1	1	2	2
2	1	1	1	2	2
2	1	1	1	2	2
2	1	1	1	2	2
2	1	1	1	2	2
2	1	1	1	2	2
2	1	1	1	2	2
2	1	1	1	2	2
2	1	1	1	2	2
2	1	1	1	2	2
2	1	1	1	2	2
2	1	1	1	2	2
2	1	1	1	2	2
2	1	1	1	2	2
2	1	1	1	2	2
2	1	1	1	2	2
2	1	1	1	2	2
2	1	1	1	2	2
2	1	1	1	2	2
2	1	1	1	2	2
2	1	1	1	2	2
2	1	1	1	2	2
2	1	1	1	2	2
2	1	1	1	2	2
2	1	1	1	2	2
2	1	1	1	2	2
2	1	1	1	2	2
2	1	1	1	2	2
2	1	1	1	2	2
2	1	1	1	2	2
2	1	1	1	2	2
2	1	1	1	2	2
2	1	1	1	2	2
2	1	1	1	2	2
2	1	1	1	2	2
2	1	1	1	2	2
2	1	1	1	2	2
2	1	1	1	2	2
2	1	1	1	2	2
2	1	1	1	2	2
2	1	1	1	2	2
2	1	1	1	2	2
2	1	1	1	2	2
2	1	1	1	2	2
2	1	1	1	2	2
2	1	2	1	2	2
2	1	2	1	2	2
2	1	2	1	2	2
2	1	2	1	2	2
2	1	2	1	2	2
2	1	2	1	2	2
2	1	2	1	2	2
2	1	2	1	2	2
2	1	2	1	2	2
2	1	2	1	2	2
2	1	2	1	2	2
2	1	2	1	2	2
2	1	2	1	2	2
2	1	2	1	2	2
2	1	2	1	2	2
2	1	2	1	2	2
2	1	2	1	2	2
2	1	2	1	2	2
2	1	2	1	2	2
2	1	2	1	2	2
2	1	2	1	2	2
2	1	2	1	2	2
2	1	2	1	2	2
2	1	2	1	2	2
2	1	2	1	2	2
2	1	2	1	2	2
2	1	2	1	2	2
2	1	2	1	2	2
2	1	2	1	2	2
2	1	2	1	2	2
2	1	2	1	2	2
2	1	2	1	2	2
2	1	2	1	2	2
2	1	2	1	2	2
2	1	2	1	2	2
2	1	2	1	2	2
2	1	2	1	2	2
2	1	2	1	2	2
2	1	2	1	2	2
2	1	2	1	2	2
2	1	2	1	2	2
2	1	2	1	2	2
2	1	2	1	2	2
2	1	2	1	2	2
2	1	2	1	2	2
2	1	2	1	2	2
2	1	2	1	2	2
2	1	2	1	2	2
2	1	2	1	2	2
2	1	2	1	2	2
2	1	2	1	2	2
2	1	2	1	2	2
2	1	2	1	2	2
2	1	2	1	2	2
2	1	2	1	2	2
2	1	2	1	2	2
2	1	2	1	2	2
2	1	2	1	2	2
2	1	2	1	2	2
2	1	2	1	2	2
2	1	2	1	2	2
2	1	2	1	2	2
2	1	2	1	2	2
2	1	2	1	2	2
2	1	2	1	2	2
2	1	2	1	2	2
2	1	2	1	2	2
2	1	2	1	2	2
2	1	2	1	2	2
2	1	2	1	2	2
2	1	2	1	2	2
2	1	2	1	2	2
2	1	2	1	2	2
2	1	2	1	2	2
2	1	2	1	2	2
2	1	2	1	2	2
2	1	2	1	2	2
2	1	2	1	2	2
2	1	2	1	2	2
2	1	2	1	2	2
2	1	2	1	2	2
2	1	2	1	2	2
2	1	2	1	2	2
2	1	2	1	2	2
2	1	2	1	2	2
2	1	2	1	2	2
2	1	2	1	2	2
2	1	2	1	2	2
2	1	2	1	2	2
2	1	2	1	2	2
2	1	2	1	2	2
2	1	2	1	2	2
2	1	2	1	2	2
2	1	2	1	2	2
2	1	2	1	2	2
2	1	2	1	2	2
2	1	2	1	2	2
2	1	2	1	2	2
2	1	2	1	2	2
2	2	2	1	2	2
2	2	2	1	2	2
2	2	2	1	2	2
2	2	2	1	2	2
2	2	2	1	2	2
2	2	2	1	2	2
2	2	2	1	2	2
2	2	2	1	2	2
2	2	2	1	2	2
2	2	2	1	2	2
2	2	2	1	2	2
2	2	2	1	2	2
2	2	2	1	2	2
2	2	2	1	2	2
2	2	2	1	2	2
2	2	2	1	2	2
2	2	2	1	2	2
2	2	2	1	2	2
2	2	2	1	2	2
2	2	2	1	2	2
2	2	2	1	2	2
2	2	2	1	2	2
2	2	2	1	2	2
2	2	2	1	2	2
2	2	2	1	2	2
2	2	2	1	2	2
2	2	2	1	2	2
2	2	2	1	2	2
2	2	2	1	2	2
2	2	2	1	2	2
2	2	2	1	2	2
2	2	2	1	2	2
2	2	2	1	2	2
2	2	2	1	2	2
2	2	2	1	2	2
2	2	2	1	2	2
2	2	2	1	2	2
2	2	2	1	2	2
2	2	2	1	2	2
2	2	2	1	2	2
2	2	2	1	2	2
2	2	2	1	2	2
2	2	2	1	2	2
2	2	2	1	2	2
2	2	2	1	2	2
2	2	2	1	2	2
2	2	2	1	2	2
2	2	2	1	2	2
2	2	2	1	2	2
2	2	2	1	2	2
2	2	2	1	2	2
2	2	2	1	2	2
2	2	2	1	2	2
2	2	2	1	2	2
2	2	2	1	2	2
2	2	2	1	2	2
2	2	2	1	2	2
2	2	2	1	2	2
2	2	2	1	2	2
2	2	2	1	2	2
2	2	2	1	2	2
2	2	2	1	3	2
2	2	2	1	3	2
2	2	2	1	3	2
2	2	2	1	3	2
2	2	2	1	3	2
2	2	2	1	3	2
2	2	2	1	3	2
2	2	2	1	3	2
2	2	2	1	3	2
2	2	2	1	3	2
2	2	2	1	3	2
2	2	2	1	3	2
2	2	2	1	3	2
2	2	2	1	3	2
2	2	2	1	3	2
2	2	2	1	3	2
2	2	2	1	3	2
2	2	2	1	3	2
2	2	2	1	3	2
2	2	2	1	3	2
2	2	2	1	3	2
2	2	2	1	3	2
2	2	2	1	3	2
2	2	2	1	3	2
2	2	2	1	3	2
2	2	2	1	3	2
2	2	2	1	3	2
2	2	2	1	3	2
2	2	2	1	3	2
2	2	2	1	3	2
2	2	2	1	3	2
2	2	2	1	3	2
2	2	2	1	3	2
2	2	2	1	3	2
2	2	2	1	3	2
2	2	2	1	3	2
2	2	2	1	3	2
2	2	2	1	3	2
2	2	2	1	3	2
2	2	2	1	3	2
2	2	2	1	3	2
2	2	2	1	3	2
2	2	2	1	3	2
2	2	2	1	3	2
2	2	2	1	3	2
2	2	2	1	3	2
2	2	2	1	3	2
2	2	2	1	3	2
2	2	2	1	3	2
2	2	2	1	3	2
2	2	2	1	3	2
2	2	2	1	3	2
2	2	2	1	3	2
2	2	2	1	3	2
2	2	2	1	3	2
2	2	2	1	3	2
2	2	2	1	3	2
2	2	2	1	3	2
2	2	2	1	3	2
2	2	2	1	3	2
2	2	2	1	3	2
2	2	2	1	3	2
2	2	2	1	3	2
2	2	2	1	3	2
2	2	2	1	3	2
2	2	2	1	3	2
2	2	2	1	3	2
2	2	2	1	3	2
2	2	2	1	3	2
2	2	2	1	3	2
2	2	2	1	3	2
2	2	2	1	3	2
2	2	2	1	3	2
2	2	2	1	3	2
2	2	2	1	3	2
2	2	2	1	3	2
2	2	2	1	3	2
2	2	2	1	3	2
2	2	2	1	3	2
2	2	2	1	3	2
2	2	2	1	3	2
2	2	2	1	3	2
2	2	2	1	3	2
2	2	2	1	3	2
2	2	2	1	3	2
2	2	2	1	3	2
2	2	2	1	3	2
2	2	2	1	3	2
2	2	2	1	3	2
2	2	2	1	3	2
2	2	2	1	3	2
2	2	2	1	3	2
2	2	2	1	3	2
2	2	2	1	3	2
2	2	2	1	3	2
2	2	2	1	3	2
2	2	2	1	3	2
2	2	2	1	3	2
2	2	2	1	3	2
2	2	2	1	3	2
2	2	2	1	3	2
2	2	2	1	3	2
2	2	2	1	3	2
2	2	2	1	3	2
2	2	2	1	3	2
2	2	2	1	3	2
2	2	2	1	3	2
2	2	2	1	3	2
2	2	2	1	3	2
2	2	2	1	3	2
2	2	2	1	3	2
2	2	2	1	3	2
2	2	2	1	3	2
2	2	2	1	3	2
2	2	2	1	3	2
2	2	2	1	3	2
2	2	2	1	3	2
2	2	2	1	3	2
2	2	2	1	3	2
2	2	2	1	3	2
2	2	2	1	3	2
2	2	2	1	3	2
2	2	2	1	3	2
2	2	2	1	3	2
2	2	2	1	3	2
2	2	2	1	3	2
2	2	2	1	3	2
2	2	2	1	3	2
2	2	2	1	3	2
2	2	2	1	3	2
2	2	2	1	3	2
2	2	2	1	3	2
2	2	2	1	3	2
2	2	2	1	3	2
2	2	2	1	3	2
2	2	2	1	3	3
2	2	2	1	3	3
2	2	2	1	3	3
2	2	2	1	3	3
2	2	2	1	3	3
2	2	2	1	3	3
2	2	2	1	3	3
2	2	2	1	3	3
2	2	2	1	3	3
2	2	2	1	3	3
2	2	2	1	3	3
2	2	2	1	3	3
2	2	2	1	3	3
2	2	2	1	3	3
2	2	2	1	3	3
2	2	2	1	3	3
2	2	2	1	3	3
2	2	2	1	3	3
2	2	2	1	3	3
2	2	2	1	3	3
2	2	2	1	3	3
2	2	2	1	3	3
2	2	2	1	3	3
2	2	2	1	3	3
2	2	2	1	3	3
2	2	2	1	3	3
2	2	2	1	3	3
2	2	2	1	3	3
2	2	2	1	3	3
2	2	2	1	3	3
2	2	2	1	3	3
2	2	2	1	3	3
2	2	2	1	3	3
2	2	2	1	3	3
2	2	2	1	3	3
2	2	2	1	3	3
2	2	2	1	3	3
2	2	2	1	3	3
2	2	2	1	3	3
2	2	2	1	3	3
2	2	3	1	3	3
2	2	3	1	3	3
2	2	3	1	3	3
2	2	3	1	3	3
2	2	3	1	3	3
2	2	3	1	3	3
2	2	3	1	3	3
2	2	3	1	3	3
2	2	3	1	3	3
2	2	3	1	3	3
2	2	3	1	3	3
2	2	3	1	3	3
2	2	3	1	3	3
2	2	3	1	3	3
2	2	3	1	3	3
2	2	3	1	3	3
2	2	3	1	3	3
2	2	3	1	3	3
2	2	3	1	3	3
2	2	3	1	3	3
2	2	3	1	3	3
2	2	3	1	3	3
2	2	3	1	3	3
2	2	3	1	3	3
2	2	3	1	4	3
2	2	3	1	4	3
2	2	3	1	4	3
2	2	3	1	4	3
2	2	3	1	4	3
2	2	3	1	4	3
2	2	3	1	4	3
2	2	3	1	4	3
2	2	3	1	4	3
2	2	3	1	4	3
2	2	3	1	4	3
2	2	3	1	4	3
2	2	3	1	4	3
2	2	3	1	4	3
2	2	3	1	4	3
2	2	3	1	4	3
2	2	3	1	4	3
2	2	3	1	4	3
2	2	3	1	4	3
2	2	3	2	4	3
2	2	3	2	4	3
2	2	3	2	4	3
2	2	3	2	4	3
2	2	3	2	4	3
2	2	3	2	4	3
2	2	3	2	4	3
2	2	3	2	4	3
2	2	3	2	4	3
2	2	3	2	4	3
2	2	3	2	4	3
2	2	3	2	4	3
2	2	3	2	4	3
2	2	3	2	4	3
2	2	3	2	4	3
2	2	3	2	4	3
2	2	3	2	4	3
2	2	3	2	4	3
2	2	3	2	4	3
2	2	3	2	4	3
2	2	3	2	4	3
2	2	3	2	4	3
2	2	3	2	4	3
2	2	3	2	4	3
2	2	3	2	4	3
2	2	3	2	4	3
2	2	3	2	4	3
2	2	3	2	4	3
2	2	3	2	4	3
2	2	3	2	4	3
2	2	3	2	4	3
2	2	3	2	4	3
2	2	3	2	4	3
2	2	3	2	4	3
2	2	3	2	4	3
2	2	3	2	4	3
2	2	3	2	4	3
2	2	3	2	4	3
2	2	3	2	4	3
2	2	3	2	4	3
2	2	3	2	4	3
2	2	3	2	4	3
2	2	3	2	4	3
2	2	3	2	4	3
2	2	3	2	4	3
2	2	3	2	4	3
2	2	3	2	4	3
2	2	3	2	4	3
2	2	3	2	4	3
2	2	3	2	4	3
2	2	3	2	4	3
2	2	3	2	4	3
2	2	3	2	4	3
2	2	3	2	4	3
2	2	3	2	4	3
2	2	3	2	4	3
2	2	3	2	4	3
2	2	3	2	4	3
2	2	3	2	4	3
2	2	3	2	4	3
2	2	3	2	4	3
2	2	3	2	4	3
2	2	3	2	4	3
2	2	3	2	4	3
2	2	3	2	4	3
2	2	3	2	4	3
2	2	3	2	4	3
2	2	3	2	4	3
2	2	3	2	4	3
2	2	3	2	4	3
2	2	3	2	4	3
2	2	3	2	4	3
2	2	3	2	4	3
2	2	3	2	4	3
2	2	3	2	4	3
2	2	3	2	4	3
2	2	3	2	4	3
2	2	3	2	4	3
2	2	3	2	4	3
2	2	3	2	4	3
2	2	3	2	4	3
2	2	3	2	4	3
2	2	3	2	4	3
2	2	3	2	4	3
2	2	3	2	4	3
2	2	3	2	4	3
2	2	3	2	4	3
2	2	3	2	4	3
2	2	3	2	4	3
2	2	3	2	4	3
2	2	3	2	4	3
2	2	3	2	4	3
2	2	3	2	4	3
2	2	3	2	4	3
2	2	3	2	4	3
2	2	3	2	4	3
2	2	3	2	4	3
2	2	3	2	4	3
2	2	3	2	4	3
2	2	3	2	4	3
2	2	3	2	4	3
2	2	3	2	4	3
2	2	3	2	4	3
2	2	3	2	4	3
2	2	3	2	4	3
2	2	3	2	4	3
2	2	3	2	4	3
2	2	3	2	4	3
2	2	3	2	4	3
2	2	3	2	4	3
2	2	3	2	4	3
2	2	3	2	4	3
2	2	3	2	4	3
2	2	3	2	4	3
2	2	3	2	4	3
2	2	3	2	4	3
2	2	3	2	4	3
2	2	3	2	4	3
2	2	3	2	4	3
2	2	3	2	4	3
2	2	3	2	4	3
2	2	3	2	4	3
2	2	3	2	4	3
2	2	3	2	4	3
2	2	3	2	4	3
2	2	3	2	4	3
2	2	3	2	4	3
2	2	3	2	4	3
2	2	3	2	4	3
2	2	3	2	4	3
2	2	3	2	4	3
2	2	3	2	4	3
2	2	3	2	4	3
2	2	3	2	4	3
2	2	3	2	4	3
2	2	3	2	4	3
2	2	3	2	4	3
2	2	3	2	4	3
2	2	3	2	4	3
2	2	3	2	4	3
2	2	3	2	4	3
2	2	3	2	4	3
2	2	3	2	4	3
2	2	3	2	4	3
2	2	3	2	4	3
2	2	3	2	4	3
2	2	3	2	4	3
2	2	3	2	4	3
2	2	3	2	4	3
2	2	3	2	4	3
2	2	3	2	4	3
2	2	3	2	5	3
2	2	3	2	5	3
2	2	3	2	5	3
2	2	3	2	5	3
2	2	3	2	5	3
2	2	3	2	5	3
2	2	3	2	5	3
2	2	3	2	5	3
2	2	3	2	5	3
2	2	3	2	5	3
2	2	3	2	5	3
2	2	3	2	5	3
2	2	3	2	5	3
2	2	3	2	5	3
2	2	3	2	5	3
2	2	3	2	5	3
2	2	3	2	5	3
2	2	3	2	5	3
2	2	3	2	5	3
2	2	3	2	5	3
2	2	3	2	5	3
2	2	3	2	5	3
2	2	3	2	5	3
2	2	3	2	5	3
2	2	3	2	5	3
2	2	3	2	5	3
2	2	3	2	5	3
2	2	3	2	5	3
2	2	3	2	5	3
2	2	3	2	5	3
2	2	3	2	5	3
2	2	3	2	5	3
2	2	3	2	5	3
2	2	3	2	5	3
2	2	3	2	5	3
2	2	3	2	5	3
2	2	3	2	5	3
2	2	3	2	5	3
2	2	3	2	5	3
2	2	3	2	5	3
2	2	3	2	5	3
2	2	3	2	5	3
2	2	3	2	5	3
2	2	3	2	5	3
2	2	3	2	5	3
2	2	3	2	5	3
2	2	3	2	5	3
2	2	3	2	5	3
2	2	3	2	5	3
2	2	3	2	5	3
2	2	3	2	5	3
2	2	3	2	5	3
2	2	3	2	5	3
2	2	3	2	5	3
2	2	3	2	5	3
2	2	3	2	5	3
2	2	3	2	5	3
2	2	3	2	5	3
2	2	3	2	5	3
2	2	3	2	5	3
2	2	3	2	5	3
2	2	3	2	5	3
2	2	3	2	5	3
2	2	3	2	5	3
2	2	3	2	5	3
2	2	3	2	5	3
2	2	3	2	5	3
2	2	3	2	5	3
2	2	3	2	5	3
2	2	3	2	5	3
2	2	3	2	5	3
2	2	3	2	5	3
2	2	3	2	5	3
2	3	3	2	5	3
2	3	3	2	5	3
2	3	3	2	5	3
2	3	3	2	5	3
2	3	3	2	5	3
2	3	3	2	5	3
2	3	3	2	5	3
2	3	3	2	5	3
2	3	3	2	5	3
2	3	3	2	5	3
2	3	3	2	5	3
2	3	3	2	5	3
2	3	3	2	5	3
2	3	3	2	5	3
2	3	3	2	5	3
2	3	3	2	5	3
2	3	3	2	5	3
2	3	3	2	5	3
2	3	3	2	5	3
2	3	3	2	5	3
2	3	3	2	5	3
2	3	3	2	5	3
2	3	3	2	5	3
2	3	3	2	5	3
2	3	3	2	5	3
2	3	3	2	5	3
2	3	3	2	5	3
2	3	3	2	5	3
2	3	3	2	5	3
2	3	3	2	5	3
2	3	3	2	5	3
2	3	3	2	5	3
2	3	3	2	5	3
2	3	3	2	5	3
2	3	3	2	5	3
2	3	3	2	5	3
2	3	3	2	5	3
2	3	3	2	5	3
2	3	3	2	5	3
2	3	3	2	5	3
2	3	3	2	5	3
2	3	3	2	5	3
2	3	3	2	5	3
2	3	3	2	5	3
2	3	3	2	5	3
2	3	3	2	5	3
2	3	3	2	5	3
2	3	3	2	5	3
2	3	3	2	5	3
2	3	3	2	5	3
2	3	3	2	5	3
2	3	3	2	5	3
2	3	3	2	5	3
2	3	3	2	5	3
2	3	3	2	5	3
2	3	3	2	5	3
2	3	3	2	5	3
2	3	3	2	5	3
2	3	3	2	5	3
2	3	3	2	5	3
2	3	3	2	5	3
2	3	3	2	5	3
2	3	3	2	5	3
2	3	3	2	5	3
2	3	3	2	5	3
2	3	3	2	5	3
2	3	3	2	5	3
2	3	3	2	5	3
2	3	3	2	5	3
2	3	3	2	5	3
2	3	3	2	5	3
2	3	3	2	5	3
2	3	3	2	5	3
2	3	3	2	5	3
2	3	3	2	5	3
2	3	3	2	5	3
2	3	3	2	5	3
2	3	3	2	5	3
2	3	3	2	5	3
2	3	3	2	5	3
2	3	3	2	5	3
2	3	3	2	5	3
2	3	3	2	5	3
2	3	3	2	5	3
2	3	3	2	5	3
2	3	3	2	5	3
2	3	3	2	5	3
2	3	3	2	5	3
2	3	3	2	5	3
2	3	3	2	5	3
2	3	3	2	5	3
2	3	3	2	5	3
2	3	3	2	5	3
2	3	3	2	5	3
2	3	3	2	5	4
2	3	3	2	5	4
2	3	3	2	5	4
2	3	3	2	5	4
2	3	3	2	5	4
2	3	3	2	5	4
2	3	3	2	5	4
2	3	3	2	5	4
2	3	3	2	5	4
2	3	3	2	5	4
2	3	3	2	5	4
2	3	3	2	5	4
2	3	3	2	5	4
2	3	3	2	5	4
2	3	3	2	5	4
2	3	3	2	5	4
2	3	3	2	5	4
2	3	3	2	5	4
2	3	3	2	5	4
2	3	3	2	5	4
2	3	3	2	5	4
2	3	3	2	5	4
2	3	3	2	5	4
2	3	3	2	5	4
2	3	3	2	5	4
2	3	3	2	5	4
2	3	3	2	5	4
2	3	3	2	5	4
2	3	3	2	5	4
2	3	3	2	5	4
2	3	3	2	5	4
2	3	3	2	5	4
2	3	3	2	5	4
2	3	3	2	5	4
2	3	3	2	5	4
2	3	3	2	5	4
2	3	3	2	5	4
2	3	3	2	5	4
2	3	3	2	5	4
2	3	3	2	5	4
2	3	3	2	5	4
2	3	3	2	5	4
2	3	3	2	5	4
2	3	3	2	5	4
2	3	3	2	5	4
2	3	3	2	5	4
2	3	3	2	5	4
2	3	3	2	5	4
2	3	3	2	5	4
2	3	3	2	5	4
2	3	3	2	5	4
2	3	3	2	5	4
2	3	3	2	5	4
2	3	3	2	5	4
2	3	3	2	5	4
2	3	3	2	5	4
2	3	3	2	5	4
2	3	3	2	5	4
2	3	3	2	5	4
2	3	3	2	5	4
2	3	3	2	5	4
2	3	3	2	5	4
2	3	3	2	5	4
2	3	3	2	5	4
2	3	3	2	5	4
2	3	3	2	5	4
2	3	3	2	5	4
2	3	3	2	5	4
2	3	3	2	5	4
2	3	3	2	5	4
2	3	3	2	5	4
2	3	3	2	5	4
2	3	3	2	5	4
2	3	3	2	5	4
2	3	3	2	5	4
2	3	3	2	5	4
2	3	3	2	5	4
2	3	3	2	5	4
2	3	3	2	5	4
2	3	3	2	5	4
2	3	3	2	5	4
2	3	3	2	5	4
2	3	3	2	5	4
2	3	3	2	5	4
2	3	3	2	5	4
2	3	3	2	5	4
2	3	3	2	5	4
2	3	3	2	5	4
2	3	3	2	5	4
2	3	3	2	6	4
2	3	3	2	6	4
2	3	3	2	6	4
2	3	3	2	6	4
2	3	3	2	6	4
2	3	3	2	6	4
2	3	3	2	6	4
2	3	3	2	6	4
2	3	3	2	6	4
2	3	3	2	6	4
2	3	3	2	6	4
2	3	3	2	6	4
2	3	3	2	6	4
2	3	3	2	6	4
2	3	3	2	6	4
2	3	3	2	6	4
2	3	3	2	6	4
2	3	3	2	6	4
2	3	3	2	6	4
2	3	3	2	6	4
2	3	3	2	6	4
2	3	3	2	6	4
2	3	3	2	6	4
2	3	3	2	6	4
2	3	3	2	6	4
2	3	3	2	6	4
2	3	3	2	6	4
2	3	3	2	6	4
2	3	3	2	6	4
2	3	3	2	6	4
2	3	3	2	6	4
2	3	3	2	6	4
2	3	3	2	6	4
2	3	3	2	6	4
2	3	3	2	6	4
2	3	3	2	6	4
2	3	3	2	6	4
2	3	3	2	6	4
2	3	3	2	6	4
2	3	3	2	6	4
2	3	3	2	6	4
2	3	3	2	6	4
2	3	3	2	6	4
2	3	3	2	6	4
2	3	3	2	6	4
2	3	3	2	6	4
2	3	3	2	6	4
2	3	3	2	6	4
2	3	3	2	6	4
2	3	3	2	6	4
2	3	3	2	6	4
2	3	3	2	6	4
2	3	3	2	6	4
2	3	3	2	6	4
2	3	3	2	6	4
2	3	3	2	6	4
2	3	3	2	6	4
2	3	3	2	6	4
2	3	3	2	6	4
2	3	3	2	6	4
2	3	3	2	6	4
2	3	3	2	6	4
2	3	3	2	6	4
2	3	3	2	6	4
2	3	3	2	6	4
2	3	3	2	6	4
2	3	3	2	6	4
2	3	3	2	6	4
2	3	3	2	6	4
2	3	3	2	6	4
2	3	3	2	6	4
2	3	3	2	6	4
2	3	3	2	6	4
2	3	3	2	6	4
2	3	3	2	6	4
2	3	3	2	6	4
2	3	3	2	6	4
2	3	3	2	6	4
2	3	3	2	6	4
2	3	3	2	6	4
2	3	3	2	6	4
2	3	3	2	6	4
2	3	3	2	6	4
2	3	3	2	6	4
2	3	3	2	6	4
2	3	3	2	6	4
2	3	3	2	6	4
2	3	3	2	6	4
2	3	3	2	6	4
2	3	3	2	6	4
2	3	3	2	6	4
2	3	3	2	6	4
2	3	3	2	6	4
2	3	3	2	6	4
2	3	3	2	6	4
2	3	3	2	6	4
2	3	3	2	6	4
2	3	3	2	6	4
2	3	3	2	6	4
2	3	3	2	6	4
2	3	3	2	6	4
2	3	3	2	6	4
2	3	3	2	6	4
2	3	3	2	6	4
2	3	3	2	6	4
2	3	3	2	6	4
2	3	3	2	6	4
2	3	3	2	6	4
2	3	3	2	6	4
2	3	3	2	6	4
2	3	3	2	6	4
2	3	3	2	6	4
2	3	3	2	6	4
2	3	3	2	6	4
2	3	3	2	6	4
2	3	3	2	6	4
2	3	3	2	6	4
2	3	3	2	6	4
2	3	3	2	6	4
2	3	3	2	6	4
2	3	3	2	6	4
2	3	3	2	6	4
2	3	3	2	6	4
2	3	3	2	6	4
2	3	3	2	6	4
2	3	3	2	6	4
2	3	3	2	6	4
2	3	3	2	6	4
2	3	3	2	6	4
2	3	3	2	6	4
2	3	3	2	6	4
2	3	3	2	6	4
2	3	3	2	6	4
2	3	3	2	6	4
2	3	3	2	6	4
2	3	3	2	6	4
2	3	3	2	6	4
2	3	3	2	6	4
2	3	3	2	6	4
2	3	3	2	6	4
2	3	3	2	6	4
2	3	3	2	6	4
2	3	3	2	6	4
2	3	3	2	6	4
2	3	3	2	6	4
2	3	3	2	6	4
2	3	3	2	6	4
2	3	3	2	6	4
2	3	3	2	6	4
2	3	3	2	6	4
2	3	3	2	6	4
2	3	3	2	6	4
2	3	3	2	6	4
2	3	3	2	6	4
2	3	3	2	6	4
2	3	3	2	6	4
2	3	3	2	6	4
2	3	3	2	6	4
2	3	3	2	6	4
2	3	3	2	6	4
2	3	3	2	6	4
2	3	3	2	6	4
2	3	3	2	6	4
2	3	3	2	6	4
2	3	3	2	6	4
2	3	3	2	6	4
2	3	3	2	6	4
2	3	3	2	6	4
2	3	3	2	6	4
2	3	3	2	6	4
2	3	3	2	6	4
2	3	3	2	6	4
2	3	3	2	6	4
2	3	3	2	6	4
2	3	3	2	6	4
2	3	3	2	6	4
2	3	3	2	6	4
2	3	3	2	6	4
2	3	3	2	6	4
2	3	3	2	6	4
2	3	3	2	6	4
2	3	3	2	6	4
2	3	3	2	6	4
2	3	3	2	6	4
2	3	3	2	6	4
2	3	3	2	6	4
2	3	3	2	6	4
2	3	3	2	6	4
2	3	3	2	6	4
2	3	3	2	6	4
2	3	3	2	6	4
2	3	3	2	6	4
2	3	3	2	6	4
2	3	3	2	6	4
2	3	3	2	6	4
2	3	3	2	6	4
2	3	3	2	6	4
2	3	3	2	6	4
2	3	3	2	6	4
2	3	3	2	6	4
2	3	3	2	6	4
2	3	3	2	6	4
2	3	3	2	6	4
2	3	3	2	6	4
2	3	3	2	6	4
2	3	3	2	6	4
2	3	3	2	6	4
2	3	3	2	6	4
2	3	3	2	6	4
2	3	3	2	6	4
2	3	3	2	6	4
2	3	3	2	6	4
2	3	3	2	6	4
2	3	3	2	6	4
2	3	3	2	6	4
2	3	3	2	6	4
2	3	3	2	6	4
2	3	3	2	6	4
2	3	3	2	6	4
2	3	3	2	6	4
2	3	3	2	6	4
2	3	3	2	6	4
2	3	3	2	6	4
2	3	3	2	6	4
2	3	3	2	6	4
2	3	3	2	6	4
2	3	3	2	6	4
2	3	3	2	6	4
2	3	3	2	6	4
2	3	3	2	6	4
2	3	3	2	6	4
2	3	3	2	6	4
2	3	3	2	6	4
2	3	3	2	6	4
2	3	3	2	6	4
2	3	3	2	6	4
2	3	3	2	6	4
2	3	3	2	6	4
2	3	3	2	6	4
2	3	3	2	6	4
2	3	3	2	6	4
2	3	3	2	6	4
2	3	3	2	6	4
2	3	3	2	6	4
2	3	3	2	6	4
2	3	3	2	6	4
2	3	3	2	6	4
2	3	3	2	6	4
2	3	3	2	6	4
2	3	3	2	6	4
2	3	3	2	6	4
2	3	3	2	6	4
2	3	3	2	6	4
2	3	3	2	6	4
2	3	3	2	6	4
2	3	3	2	6	4
2	3	3	2	6	4
2	3	3	2	6	4
2	3	3	2	6	4
2	3	3	2	6	4
2	3	3	2	6	4
2	3	3	2	6	4
2	3	3	2	6	4
2	3	3	2	6	4
2	3	3	2	6	4
2	3	3	2	6	4
2	3	3	2	6	4
2	3	3	2	6	4
2	3	3	2	6	4
2	3	3	2	6	4
2	3	3	2	6	4
2	3	3	2	6	4
2	3	3	2	6	4
2	3	3	2	6	4
2	3	3	2	6	4
2	3	3	2	6	4
2	3	3	2	6	4
2	3	3	2	6	4
2	3	3	2	6	4
2	3	3	2	6	4
2	3	3	2	6	4
2	3	3	2	6	4
2	3	3	2	6	4
2	3	3	2	6	4
2	3	3	2	6	4
2	3	3	2	6	4
2	3	3	2	6	4
2	3	3	2	6	4
2	3	3	2	6	4
2	3	3	2	6	4
2	3	3	2	6	4
2	3	3	2	6	4
2	3	3	2	6	4
2	3	3	2	6	4
2	3	3	2	6	4
2	3	3	2	6	4
2	3	3	2	6	4
2	3	3	2	6	4
2	3	3	2	6	4
2	3	3	2	6	4
2	3	3	2	6	4
2	3	3	2	6	4
2	3	3	2	6	4
2	3	3	2	6	4
2	3	3	2	6	4
2	3	3	2	6	4

## Sheet: Pneumonia
Pneumonia	Season	Age	Sex	Breed	YEAR
1	1	1	1	1	1
1	1	1	1	1	1
1	1	1	1	1	1
1	1	1	1	1	1
1	1	1	1	1	1
1	1	1	1	1	1
1	1	1	1	1	1
1	1	1	1	1	1
1	1	1	1	1	1
1	1	1	1	1	1
1	1	1	1	1	1
1	1	1	1	1	1
1	1	1	1	2	1
1	1	1	1	2	1
1	1	1	1	2	1
1	1	1	1	2	1
1	1	1	1	2	1
1	1	1	1	2	1
1	1	1	1	2	1
1	1	1	1	2	1
1	1	1	1	2	1
1	1	1	1	2	1
1	1	1	1	2	2
1	1	1	1	3	2
1	1	1	1	3	2
1	1	1	1	3	2
1	1	1	1	3	2
1	1	1	1	3	2
1	1	2	1	3	2
1	1	2	1	3	2
1	1	2	1	4	2
1	1	2	1	4	2
1	1	2	1	4	2
1	1	2	1	4	2
1	1	2	1	4	2
1	1	2	1	4	2
1	1	2	1	4	2
1	1	2	1	4	2
1	1	2	1	4	2
1	1	2	1	4	2
1	1	2	1	4	2
1	2	2	1	4	2
1	2	2	1	4	3
1	2	2	1	4	3
1	2	2	1	4	3
1	2	3	1	4	3
1	2	3	1	4	3
1	2	3	1	4	3
1	2	3	1	4	3
1	2	3	1	4	3
1	2	3	1	4	3
1	2	3	2	4	3
1	2	3	2	4	3
1	2	3	2	4	3
1	2	3	2	4	3
1	2	3	2	4	3
1	2	3	2	5	3
1	2	3	2	5	3
1	3	3	2	5	3
1	3	3	2	5	3
1	3	3	2	5	3
1	3	3	2	5	3
1	3	3	2	5	3
1	3	3	2	5	3
1	3	3	2	5	3
1	3	3	2	5	3
1	3	3	2	5	3
1	3	3	2	5	3
1	3	3	2	5	3
1	3	3	2	5	3
1	3	3	2	6	4
1	3	3	2	6	4
1	3	3	2	6	4
1	3	3	2	6	4
1	3	3	2	6	4
1	3	3	2	6	4
1	3	3	2	6	4
1	3	3	2	6	4
1	3	3	2	6	4
1	3	3	2	6	4
1	3	3	2	6	4
1	3	3	2	6	4
1	3	3	2	6	4
1	3	3	2	6	4
1	3	3	2	6	4
1	3	3	2	6	4
2	1	1	1	1	1
2	1	1	1	1	1
2	1	1	1	1	1
2	1	1	1	1	1
2	1	1	1	1	1
2	1	1	1	1	1
2	1	1	1	1	1
2	1	1	1	1	1
2	1	1	1	1	1
2	1	1	1	1	1
2	1	1	1	1	1
2	1	1	1	1	1
2	1	1	1	1	1
2	1	1	1	1	1
2	1	1	1	1	1
2	1	1	1	1	1
2	1	1	1	1	1
2	1	1	1	1	1
2	1	1	1	1	1
2	1	1	1	1	1
2	1	1	1	1	1
2	1	1	1	1	1
2	1	1	1	1	1
2	1	1	1	1	1
2	1	1	1	1	1
2	1	1	1	1	1
2	1	1	1	1	1
2	1	1	1	1	1
2	1	1	1	1	1
2	1	1	1	1	1
2	1	1	1	1	1
2	1	1	1	1	1
2	1	1	1	1	1
2	1	1	1	1	1
2	1	1	1	1	1
2	1	1	1	1	1
2	1	1	1	1	1
2	1	1	1	1	1
2	1	1	1	1	1
2	1	1	1	1	1
2	1	1	1	1	1
2	1	1	1	1	1
2	1	1	1	1	1
2	1	1	1	1	1
2	1	1	1	1	1
2	1	1	1	1	1
2	1	1	1	1	1
2	1	1	1	1	1
2	1	1	1	1	1
2	1	1	1	1	1
2	1	1	1	1	1
2	1	1	1	1	1
2	1	1	1	1	1
2	1	1	1	1	1
2	1	1	1	1	1
2	1	1	1	1	1
2	1	1	1	1	1
2	1	1	1	1	1
2	1	1	1	1	1
2	1	1	1	1	1
2	1	1	1	1	1
2	1	1	1	1	1
2	1	1	1	1	1
2	1	1	1	1	1
2	1	1	1	1	1
2	1	1	1	1	1
2	1	1	1	1	1
2	1	1	1	1	1
2	1	1	1	1	1
2	1	1	1	1	1
2	1	1	1	1	1
2	1	1	1	1	1
2	1	1	1	1	1
2	1	1	1	1	1
2	1	1	1	1	1
2	1	1	1	1	1
2	1	1	1	1	1
2	1	1	1	1	1
2	1	1	1	1	1
2	1	1	1	1	1
2	1	1	1	1	1
2	1	1	1	1	1
2	1	1	1	1	1
2	1	1	1	1	1
2	1	1	1	1	1
2	1	1	1	1	1
2	1	1	1	1	1
2	1	1	1	1	1
2	1	1	1	1	1
2	1	1	1	1	1
2	1	1	1	1	1
2	1	1	1	1	1
2	1	1	1	1	1
2	1	1	1	1	1
2	1	1	1	1	1
2	1	1	1	1	1
2	1	1	1	1	1
2	1	1	1	1	1
2	1	1	1	1	1
2	1	1	1	1	1
2	1	1	1	1	1
2	1	1	1	1	1
2	1	1	1	1	1
2	1	1	1	1	1
2	1	1	1	1	1
2	1	1	1	1	1
2	1	1	1	1	1
2	1	1	1	1	1
2	1	1	1	1	1
2	1	1	1	1	1
2	1	1	1	1	1
2	1	1	1	1	1
2	1	1	1	1	1
2	1	1	1	1	1
2	1	1	1	1	1
2	1	1	1	1	1
2	1	1	1	1	1
2	1	1	1	1	1
2	1	1	1	1	1
2	1	1	1	1	1
2	1	1	1	1	1
2	1	1	1	1	1
2	1	1	1	1	1
2	1	1	1	1	1
2	1	1	1	1	1
2	1	1	1	1	1
2	1	1	1	1	1
2	1	1	1	1	1
2	1	1	1	1	1
2	1	1	1	1	1
2	1	1	1	1	1
2	1	1	1	1	1
2	1	1	1	1	1
2	1	1	1	1	1
2	1	1	1	1	1
2	1	1	1	1	1
2	1	1	1	1	1
2	1	1	1	1	1
2	1	1	1	1	1
2	1	1	1	1	1
2	1	1	1	1	1
2	1	1	1	1	1
2	1	1	1	1	1
2	1	1	1	1	1
2	1	1	1	1	1
2	1	1	1	1	1
2	1	1	1	1	1
2	1	1	1	1	1
2	1	1	1	1	1
2	1	1	1	1	1
2	1	1	1	1	1
2	1	1	1	1	1
2	1	1	1	1	1
2	1	1	1	1	1
2	1	1	1	1	1
2	1	1	1	1	1
2	1	1	1	1	1
2	1	1	1	1	1
2	1	1	1	1	1
2	1	1	1	1	1
2	1	1	1	1	1
2	1	1	1	1	1
2	1	1	1	1	1
2	1	1	1	1	1
2	1	1	1	1	1
2	1	1	1	1	1
2	1	1	1	1	1
2	1	1	1	1	1
2	1	1	1	1	1
2	1	1	1	1	1
2	1	1	1	1	1
2	1	1	1	1	1
2	1	1	1	1	1
2	1	1	1	1	1
2	1	1	1	1	1
2	1	1	1	1	1
2	1	1	1	1	1
2	1	1	1	1	1
2	1	1	1	1	1
2	1	1	1	1	1
2	1	1	1	1	1
2	1	1	1	1	1
2	1	1	1	1	1
2	1	1	1	1	1
2	1	1	1	1	1
2	1	1	1	1	1
2	1	1	1	1	1
2	1	1	1	1	1
2	1	1	1	1	1
2	1	1	1	1	1
2	1	1	1	1	1
2	1	1	1	1	1
2	1	1	1	1	1
2	1	1	1	1	1
2	1	1	1	1	1
2	1	1	1	1	1
2	1	1	1	1	1
2	1	1	1	1	1
2	1	1	1	1	1
2	1	1	1	1	1
2	1	1	1	1	1
2	1	1	1	1	1
2	1	1	1	1	1
2	1	1	1	1	1
2	1	1	1	1	1
2	1	1	1	1	1
2	1	1	1	1	1
2	1	1	1	1	1
2	1	1	1	1	1
2	1	1	1	1	1
2	1	1	1	1	1
2	1	1	1	1	1
2	1	1	1	1	1
2	1	1	1	1	1
2	1	1	1	1	1
2	1	1	1	1	1
2	1	1	1	1	1
2	1	1	1	1	1
2	1	1	1	1	1
2	1	1	1	1	1
2	1	1	1	1	1
2	1	1	1	1	1
2	1	1	1	1	1
2	1	1	1	1	1
2	1	1	1	1	1
2	1	1	1	1	1
2	1	1	1	1	1
2	1	1	1	1	1
2	1	1	1	1	1
2	1	1	1	1	1
2	1	1	1	1	1
2	1	1	1	1	1
2	1	1	1	1	1
2	1	1	1	1	1
2	1	1	1	1	1
2	1	1	1	1	1
2	1	1	1	1	1
2	1	1	1	1	1
2	1	1	1	1	1
2	1	1	1	1	1
2	1	1	1	1	1
2	1	1	1	1	1
2	1	1	1	1	1
2	1	1	1	1	1
2	1	1	1	1	1
2	1	1	1	1	1
2	1	1	1	1	1
2	1	1	1	1	1
2	1	1	1	1	1
2	1	1	1	1	1
2	1	1	1	1	1
2	1	1	1	1	1
2	1	1	1	1	1
2	1	1	1	1	1
2	1	1	1	1	1
2	1	1	1	1	1
2	1	1	1	1	1
2	1	1	1	1	1
2	1	1	1	1	1
2	1	1	1	1	1
2	1	1	1	1	1
2	1	1	1	1	1
2	1	1	1	1	1
2	1	1	1	1	1
2	1	1	1	1	1
2	1	1	1	1	1
2	1	1	1	1	1
2	1	1	1	1	1
2	1	1	1	1	1
2	1	1	1	1	1
2	1	1	1	1	1
2	1	1	1	1	1
2	1	1	1	1	1
2	1	1	1	1	1
2	1	1	1	1	1
2	1	1	1	1	1
2	1	1	1	1	1
2	1	1	1	1	1
2	1	1	1	1	1
2	1	1	1	1	1
2	1	1	1	1	1
2	1	1	1	1	1
2	1	1	1	1	1
2	1	1	1	1	1
2	1	1	1	1	1
2	1	1	1	1	1
2	1	1	1	1	1
2	1	1	1	1	1
2	1	1	1	1	1
2	1	1	1	1	1
2	1	1	1	1	1
2	1	1	1	1	1
2	1	1	1	1	1
2	1	1	1	1	1
2	1	1	1	1	1
2	1	1	1	1	1
2	1	1	1	1	1
2	1	1	1	1	1
2	1	1	1	1	1
2	1	1	1	1	1
2	1	1	1	2	1
2	1	1	1	2	1
2	1	1	1	2	1
2	1	1	1	2	1
2	1	1	1	2	1
2	1	1	1	2	1
2	1	1	1	2	1
2	1	1	1	2	1
2	1	1	1	2	1
2	1	1	1	2	1
2	1	1	1	2	1
2	1	1	1	2	1
2	1	1	1	2	1
2	1	1	1	2	1
2	1	1	1	2	1
2	1	1	1	2	1
2	1	1	1	2	1
2	1	1	1	2	1
2	1	1	1	2	1
2	1	1	1	2	1
2	1	1	1	2	1
2	1	1	1	2	1
2	1	1	1	2	1
2	1	1	1	2	1
2	1	1	1	2	1
2	1	1	1	2	1
2	1	1	1	2	1
2	1	1	1	2	1
2	1	1	1	2	1
2	1	1	1	2	1
2	1	1	1	2	1
2	1	1	1	2	1
2	1	1	1	2	1
2	1	1	1	2	1
2	1	1	1	2	1
2	1	1	1	2	1
2	1	1	1	2	1
2	1	1	1	2	1
2	1	1	1	2	2
2	1	1	1	2	2
2	1	1	1	2	2
2	1	1	1	2	2
2	1	1	1	2	2
2	1	1	1	2	2
2	1	1	1	2	2
2	1	1	1	2	2
2	1	1	1	2	2
2	1	1	1	2	2
2	1	1	1	2	2
2	1	1	1	2	2
2	1	1	1	2	2
2	1	1	1	2	2
2	1	1	1	2	2
2	1	1	1	2	2
2	1	1	1	2	2
2	1	1	1	2	2
2	1	1	1	2	2
2	1	1	1	2	2
2	1	1	1	2	2
2	1	1	1	2	2
2	1	1	1	2	2
2	1	1	1	2	2
2	1	1	1	2	2
2	1	1	1	2	2
2	1	1	1	2	2
2	1	1	1	2	2
2	1	1	1	2	2
2	1	1	1	2	2
2	1	1	1	2	2
2	1	1	1	2	2
2	1	1	1	2	2
2	1	1	1	2	2
2	1	1	1	2	2
2	1	1	1	2	2
2	1	1	1	2	2
2	1	1	1	2	2
2	1	1	1	2	2
2	1	1	1	2	2
2	1	1	1	2	2
2	1	1	1	2	2
2	1	1	1	2	2
2	1	1	1	2	2
2	1	1	1	2	2
2	1	1	1	2	2
2	1	1	1	2	2
2	1	1	1	2	2
2	1	1	1	2	2
2	1	1	1	2	2
2	1	1	1	2	2
2	1	1	1	2	2
2	1	1	1	2	2
2	1	1	1	2	2
2	1	1	1	2	2
2	1	1	1	2	2
2	1	1	1	2	2
2	1	1	1	2	2
2	1	1	1	2	2
2	1	1	1	2	2
2	1	1	1	2	2
2	1	1	1	2	2
2	1	1	1	2	2
2	1	1	1	2	2
2	1	1	1	2	2
2	1	1	1	2	2
2	1	1	1	2	2
2	1	2	1	2	2
2	1	2	1	2	2
2	1	2	1	2	2
2	1	2	1	2	2
2	1	2	1	2	2
2	1	2	1	2	2
2	1	2	1	2	2
2	1	2	1	2	2
2	1	2	1	2	2
2	1	2	1	2	2
2	1	2	1	2	2
2	1	2	1	2	2
2	1	2	1	2	2
2	1	2	1	2	2
2	1	2	1	2	2
2	1	2	1	2	2
2	1	2	1	2	2
2	1	2	1	2	2
2	1	2	1	2	2
2	1	2	1	2	2
2	1	2	1	2	2
2	1	2	1	2	2
2	1	2	1	2	2
2	1	2	1	2	2
2	1	2	1	2	2
2	1	2	1	2	2
2	1	2	1	2	2
2	1	2	1	2	2
2	1	2	1	2	2
2	1	2	1	2	2
2	1	2	1	2	2
2	1	2	1	2	2
2	1	2	1	2	2
2	1	2	1	2	2
2	1	2	1	2	2
2	1	2	1	2	2
2	1	2	1	2	2
2	1	2	1	2	2
2	1	2	1	2	2
2	1	2	1	2	2
2	1	2	1	2	2
2	1	2	1	2	2
2	1	2	1	2	2
2	1	2	1	2	2
2	1	2	1	2	2
2	1	2	1	2	2
2	1	2	1	2	2
2	1	2	1	2	2
2	1	2	1	2	2
2	1	2	1	2	2
2	1	2	1	2	2
2	1	2	1	2	2
2	1	2	1	2	2
2	1	2	1	2	2
2	1	2	1	2	2
2	1	2	1	2	2
2	1	2	1	2	2
2	1	2	1	2	2
2	1	2	1	2	2
2	1	2	1	2	2
2	1	2	1	2	2
2	2	2	1	2	2
2	2	2	1	2	2
2	2	2	1	2	2
2	2	2	1	2	2
2	2	2	1	2	2
2	2	2	1	2	2
2	2	2	1	2	2
2	2	2	1	2	2
2	2	2	1	2	2
2	2	2	1	2	2
2	2	2	1	2	2
2	2	2	1	2	2
2	2	2	1	2	2
2	2	2	1	2	2
2	2	2	1	2	2
2	2	2	1	2	2
2	2	2	1	2	2
2	2	2	1	2	2
2	2	2	1	2	2
2	2	2	1	2	2
2	2	2	1	2	2
2	2	2	1	2	2
2	2	2	1	2	2
2	2	2	1	2	2
2	2	2	1	2	2
2	2	2	1	2	2
2	2	2	1	2	2
2	2	2	1	2	2
2	2	2	1	2	2
2	2	2	1	2	2
2	2	2	1	2	2
2	2	2	1	2	2
2	2	2	1	2	2
2	2	2	1	2	2
2	2	2	1	2	2
2	2	2	1	2	2
2	2	2	1	2	2
2	2	2	1	2	2
2	2	2	1	2	2
2	2	2	1	2	2
2	2	2	1	2	2
2	2	2	1	2	2
2	2	2	1	2	2
2	2	2	1	2	2
2	2	2	1	2	2
2	2	2	1	2	2
2	2	2	1	2	2
2	2	2	1	2	2
2	2	2	1	2	2
2	2	2	1	2	2
2	2	2	1	2	2
2	2	2	1	2	2
2	2	2	1	2	2
2	2	2	1	2	2
2	2	2	1	2	2
2	2	2	1	2	2
2	2	2	1	2	2
2	2	2	1	2	2
2	2	2	1	2	2
2	2	2	1	2	2
2	2	2	1	2	2
2	2	2	1	2	2
2	2	2	1	2	2
2	2	2	1	2	2
2	2	2	1	2	2
2	2	2	1	2	2
2	2	2	1	2	2
2	2	2	1	2	2
2	2	2	1	2	2
2	2	2	1	2	2
2	2	2	1	2	2
2	2	2	1	2	2
2	2	2	1	2	2
2	2	2	1	2	2
2	2	2	1	2	2
2	2	2	1	2	2
2	2	2	1	2	2
2	2	2	1	2	2
2	2	2	1	2	2
2	2	2	1	2	2
2	2	2	1	2	2
2	2	2	1	2	2
2	2	2	1	2	2
2	2	2	1	2	2
2	2	2	1	2	2
2	2	2	1	2	2
2	2	2	1	2	2
2	2	2	1	2	2
2	2	2	1	2	2
2	2	2	1	2	2
2	2	2	1	2	2
2	2	2	1	2	2
2	2	2	1	2	2
2	2	2	1	2	2
2	2	2	1	2	2
2	2	2	1	3	2
2	2	2	1	3	2
2	2	2	1	3	2
2	2	2	1	3	2
2	2	2	1	3	2
2	2	2	1	3	2
2	2	2	1	3	2
2	2	2	1	3	2
2	2	2	1	3	2
2	2	2	1	3	2
2	2	2	1	3	2
2	2	2	1	3	2
2	2	2	1	3	2
2	2	2	1	3	2
2	2	2	1	3	2
2	2	2	1	3	2
2	2	2	1	3	2
2	2	2	1	3	2
2	2	2	1	3	2
2	2	2	1	3	2
2	2	2	1	3	2
2	2	2	1	3	2
2	2	2	1	3	2
2	2	2	1	3	2
2	2	2	1	3	2
2	2	2	1	3	2
2	2	2	1	3	2
2	2	2	1	3	2
2	2	2	1	3	2
2	2	2	1	3	2
2	2	2	1	3	2
2	2	2	1	3	2
2	2	2	1	3	2
2	2	2	1	3	2
2	2	2	1	3	2
2	2	2	1	3	2
2	2	2	1	3	2
2	2	2	1	3	2
2	2	2	1	3	2
2	2	2	1	3	2
2	2	2	1	3	2
2	2	2	1	3	2
2	2	2	1	3	2
2	2	2	1	3	2
2	2	2	1	3	2
2	2	2	1	3	2
2	2	2	1	3	2
2	2	2	1	3	2
2	2	2	1	3	2
2	2	2	1	3	2
2	2	2	1	3	2
2	2	2	1	3	2
2	2	2	1	3	2
2	2	2	1	3	2
2	2	2	1	3	2
2	2	2	1	3	2
2	2	2	1	3	2
2	2	2	1	3	2
2	2	2	1	3	2
2	2	2	1	3	2
2	2	2	1	3	2
2	2	2	1	3	2
2	2	2	1	3	2
2	2	2	1	3	2
2	2	2	1	3	2
2	2	2	1	3	2
2	2	2	1	3	2
2	2	2	1	3	2
2	2	2	1	3	2
2	2	2	1	3	2
2	2	2	1	3	2
2	2	2	1	3	2
2	2	2	1	3	2
2	2	2	1	3	2
2	2	2	1	3	2
2	2	2	1	3	2
2	2	2	1	3	2
2	2	2	1	3	2
2	2	2	1	3	2
2	2	2	1	3	2
2	2	2	1	3	2
2	2	2	1	3	2
2	2	2	1	3	2
2	2	2	1	3	2
2	2	2	1	3	2
2	2	2	1	3	2
2	2	2	1	3	2
2	2	2	1	3	2
2	2	2	1	3	2
2	2	2	1	3	2
2	2	2	1	3	2
2	2	2	1	3	2
2	2	2	1	3	2
2	2	2	1	3	2
2	2	2	1	3	2
2	2	2	1	3	2
2	2	2	1	3	2
2	2	2	1	3	2
2	2	2	1	3	2
2	2	2	1	3	2
2	2	2	1	3	2
2	2	2	1	3	2
2	2	2	1	3	2
2	2	2	1	3	2
2	2	2	1	3	2
2	2	2	1	3	2
2	2	2	1	3	2
2	2	2	1	3	2
2	2	2	1	3	2
2	2	2	1	3	2
2	2	2	1	3	2
2	2	2	1	3	2
2	2	2	1	3	2
2	2	2	1	3	2
2	2	2	1	3	2
2	2	2	1	3	2
2	2	2	1	3	2
2	2	2	1	3	2
2	2	2	1	3	2
2	2	2	1	3	2
2	2	2	1	3	2
2	2	2	1	3	2
2	2	2	1	3	2
2	2	2	1	3	2
2	2	2	1	3	2
2	2	2	1	3	2
2	2	2	1	3	2
2	2	2	1	3	2
2	2	2	1	3	3
2	2	2	1	3	3
2	2	2	1	3	3
2	2	2	1	3	3
2	2	2	1	3	3
2	2	2	1	3	3
2	2	2	1	3	3
2	2	2	1	3	3
2	2	2	1	3	3
2	2	2	1	3	3
2	2	2	1	3	3
2	2	2	1	3	3
2	2	2	1	3	3
2	2	2	1	3	3
2	2	2	1	3	3
2	2	2	1	3	3
2	2	2	1	3	3
2	2	2	1	3	3
2	2	2	1	3	3
2	2	2	1	3	3
2	2	2	1	3	3
2	2	2	1	3	3
2	2	2	1	3	3
2	2	2	1	3	3
2	2	2	1	3	3
2	2	2	1	3	3
2	2	2	1	3	3
2	2	2	1	3	3
2	2	2	1	3	3
2	2	2	1	3	3
2	2	2	1	3	3
2	2	2	1	3	3
2	2	2	1	3	3
2	2	2	1	3	3
2	2	2	1	3	3
2	2	2	1	3	3
2	2	2	1	3	3
2	2	2	1	3	3
2	2	2	1	3	3
2	2	2	1	3	3
2	2	2	1	3	3
2	2	2	1	3	3
2	2	2	1	3	3
2	2	2	1	3	3
2	2	2	1	3	3
2	2	2	1	3	3
2	2	2	1	3	3
2	2	3	1	3	3
2	2	3	1	3	3
2	2	3	1	3	3
2	2	3	1	3	3
2	2	3	1	3	3
2	2	3	1	3	3
2	2	3	1	3	3
2	2	3	1	3	3
2	2	3	1	3	3
2	2	3	1	3	3
2	2	3	1	3	3
2	2	3	1	3	3
2	2	3	1	3	3
2	2	3	1	3	3
2	2	3	1	3	3
2	2	3	1	3	3
2	2	3	1	3	3
2	2	3	1	3	3
2	2	3	1	3	3
2	2	3	1	3	3
2	2	3	1	3	3
2	2	3	1	3	3
2	2	3	1	3	3
2	2	3	1	3	3
2	2	3	1	3	3
2	2	3	1	3	3
2	2	3	1	3	3
2	2	3	1	3	3
2	2	3	1	3	3
2	2	3	2	3	3
2	2	3	2	4	3
2	2	3	2	4	3
2	2	3	2	4	3
2	2	3	2	4	3
2	2	3	2	4	3
2	2	3	2	4	3
2	2	3	2	4	3
2	2	3	2	4	3
2	2	3	2	4	3
2	2	3	2	4	3
2	2	3	2	4	3
2	2	3	2	4	3
2	2	3	2	4	3
2	2	3	2	4	3
2	2	3	2	4	3
2	2	3	2	4	3
2	2	3	2	4	3
2	2	3	2	4	3
2	2	3	2	4	3
2	2	3	2	4	3
2	2	3	2	4	3
2	2	3	2	4	3
2	2	3	2	4	3
2	2	3	2	4	3
2	2	3	2	4	3
2	2	3	2	4	3
2	2	3	2	4	3
2	2	3	2	4	3
2	2	3	2	4	3
2	2	3	2	4	3
2	2	3	2	4	3
2	2	3	2	4	3
2	2	3	2	4	3
2	2	3	2	4	3
2	2	3	2	4	3
2	2	3	2	4	3
2	2	3	2	4	3
2	2	3	2	4	3
2	2	3	2	4	3
2	2	3	2	4	3
2	2	3	2	4	3
2	2	3	2	4	3
2	2	3	2	4	3
2	2	3	2	4	3
2	2	3	2	4	3
2	2	3	2	4	3
2	2	3	2	4	3
2	2	3	2	4	3
2	2	3	2	4	3
2	2	3	2	4	3
2	2	3	2	4	3
2	2	3	2	4	3
2	2	3	2	4	3
2	2	3	2	4	3
2	2	3	2	4	3
2	2	3	2	4	3
2	2	3	2	4	3
2	2	3	2	4	3
2	2	3	2	4	3
2	2	3	2	4	3
2	2	3	2	4	3
2	2	3	2	4	3
2	2	3	2	4	3
2	2	3	2	4	3
2	2	3	2	4	3
2	2	3	2	4	3
2	2	3	2	4	3
2	2	3	2	4	3
2	2	3	2	4	3
2	2	3	2	4	3
2	2	3	2	4	3
2	2	3	2	4	3
2	2	3	2	4	3
2	2	3	2	4	3
2	2	3	2	4	3
2	2	3	2	4	3
2	2	3	2	4	3
2	2	3	2	4	3
2	2	3	2	4	3
2	2	3	2	4	3
2	2	3	2	4	3
2	2	3	2	4	3
2	2	3	2	4	3
2	2	3	2	4	3
2	2	3	2	4	3
2	2	3	2	4	3
2	2	3	2	4	3
2	2	3	2	4	3
2	2	3	2	4	3
2	2	3	2	4	3
2	2	3	2	4	3
2	2	3	2	4	3
2	2	3	2	4	3
2	2	3	2	4	3
2	2	3	2	4	3
2	2	3	2	4	3
2	2	3	2	4	3
2	2	3	2	4	3
2	2	3	2	4	3
2	2	3	2	4	3
2	2	3	2	4	3
2	2	3	2	4	3
2	2	3	2	4	3
2	2	3	2	4	3
2	2	3	2	4	3
2	2	3	2	4	3
2	2	3	2	4	3
2	2	3	2	4	3
2	2	3	2	4	3
2	2	3	2	4	3
2	2	3	2	4	3
2	2	3	2	4	3
2	2	3	2	4	3
2	2	3	2	4	3
2	2	3	2	4	3
2	2	3	2	4	3
2	2	3	2	4	3
2	2	3	2	4	3
2	2	3	2	4	3
2	2	3	2	4	3
2	2	3	2	4	3
2	2	3	2	4	3
2	2	3	2	4	3
2	2	3	2	4	3
2	2	3	2	4	3
2	2	3	2	4	3
2	2	3	2	4	3
2	2	3	2	4	3
2	2	3	2	4	3
2	2	3	2	4	3
2	2	3	2	4	3
2	2	3	2	4	3
2	2	3	2	4	3
2	2	3	2	4	3
2	2	3	2	4	3
2	2	3	2	4	3
2	2	3	2	4	3
2	2	3	2	4	3
2	2	3	2	4	3
2	2	3	2	4	3
2	2	3	2	4	3
2	2	3	2	4	3
2	2	3	2	4	3
2	2	3	2	4	3
2	2	3	2	4	3
2	2	3	2	4	3
2	2	3	2	4	3
2	2	3	2	4	3
2	2	3	2	4	3
2	2	3	2	4	3
2	2	3	2	4	3
2	2	3	2	4	3
2	2	3	2	4	3
2	2	3	2	5	3
2	2	3	2	5	3
2	2	3	2	5	3
2	2	3	2	5	3
2	2	3	2	5	3
2	2	3	2	5	3
2	2	3	2	5	3
2	2	3	2	5	3
2	2	3	2	5	3
2	2	3	2	5	3
2	2	3	2	5	3
2	2	3	2	5	3
2	2	3	2	5	3
2	2	3	2	5	3
2	2	3	2	5	3
2	2	3	2	5	3
2	2	3	2	5	3
2	2	3	2	5	3
2	2	3	2	5	3
2	2	3	2	5	3
2	2	3	2	5	3
2	2	3	2	5	3
2	2	3	2	5	3
2	2	3	2	5	3
2	2	3	2	5	3
2	2	3	2	5	3
2	2	3	2	5	3
2	2	3	2	5	3
2	2	3	2	5	3
2	2	3	2	5	3
2	2	3	2	5	3
2	2	3	2	5	3
2	2	3	2	5	3
2	2	3	2	5	3
2	2	3	2	5	3
2	2	3	2	5	3
2	2	3	2	5	3
2	2	3	2	5	3
2	2	3	2	5	3
2	2	3	2	5	3
2	2	3	2	5	3
2	2	3	2	5	3
2	2	3	2	5	3
2	2	3	2	5	3
2	2	3	2	5	3
2	2	3	2	5	3
2	2	3	2	5	3
2	2	3	2	5	3
2	2	3	2	5	3
2	2	3	2	5	3
2	2	3	2	5	3
2	2	3	2	5	3
2	2	3	2	5	3
2	2	3	2	5	3
2	2	3	2	5	3
2	2	3	2	5	3
2	2	3	2	5	3
2	2	3	2	5	3
2	2	3	2	5	3
2	2	3	2	5	3
2	2	3	2	5	3
2	2	3	2	5	3
2	2	3	2	5	3
2	2	3	2	5	3
2	2	3	2	5	3
2	2	3	2	5	3
2	2	3	2	5	3
2	2	3	2	5	3
2	2	3	2	5	3
2	2	3	2	5	3
2	2	3	2	5	3
2	2	3	2	5	3
2	2	3	2	5	3
2	2	3	2	5	3
2	2	3	2	5	3
2	3	3	2	5	3
2	3	3	2	5	3
2	3	3	2	5	3
2	3	3	2	5	3
2	3	3	2	5	3
2	3	3	2	5	3
2	3	3	2	5	3
2	3	3	2	5	3
2	3	3	2	5	3
2	3	3	2	5	3
2	3	3	2	5	3
2	3	3	2	5	3
2	3	3	2	5	3
2	3	3	2	5	3
2	3	3	2	5	3
2	3	3	2	5	3
2	3	3	2	5	3
2	3	3	2	5	3
2	3	3	2	5	3
2	3	3	2	5	3
2	3	3	2	5	3
2	3	3	2	5	3
2	3	3	2	5	3
2	3	3	2	5	3
2	3	3	2	5	3
2	3	3	2	5	3
2	3	3	2	5	3
2	3	3	2	5	3
2	3	3	2	5	3
2	3	3	2	5	3
2	3	3	2	5	3
2	3	3	2	5	3
2	3	3	2	5	3
2	3	3	2	5	3
2	3	3	2	5	3
2	3	3	2	5	3
2	3	3	2	5	3
2	3	3	2	5	3
2	3	3	2	5	3
2	3	3	2	5	3
2	3	3	2	5	3
2	3	3	2	5	3
2	3	3	2	5	3
2	3	3	2	5	3
2	3	3	2	5	3
2	3	3	2	5	3
2	3	3	2	5	3
2	3	3	2	5	3
2	3	3	2	5	3
2	3	3	2	5	3
2	3	3	2	5	3
2	3	3	2	5	3
2	3	3	2	5	3
2	3	3	2	5	3
2	3	3	2	5	3
2	3	3	2	5	3
2	3	3	2	5	3
2	3	3	2	5	3
2	3	3	2	5	3
2	3	3	2	5	3
2	3	3	2	5	3
2	3	3	2	5	3
2	3	3	2	5	3
2	3	3	2	5	3
2	3	3	2	5	3
2	3	3	2	5	3
2	3	3	2	5	3
2	3	3	2	5	3
2	3	3	2	5	3
2	3	3	2	5	3
2	3	3	2	5	3
2	3	3	2	5	3
2	3	3	2	5	3
2	3	3	2	5	3
2	3	3	2	6	3
2	3	3	2	6	3
2	3	3	2	6	3
2	3	3	2	6	3
2	3	3	2	6	3
2	3	3	2	6	3
2	3	3	2	6	3
2	3	3	2	6	3
2	3	3	2	6	3
2	3	3	2	6	3
2	3	3	2	6	4
2	3	3	2	6	4
2	3	3	2	6	4
2	3	3	2	6	4
2	3	3	2	6	4
2	3	3	2	6	4
2	3	3	2	6	4
2	3	3	2	6	4
2	3	3	2	6	4
2	3	3	2	6	4
2	3	3	2	6	4
2	3	3	2	6	4
2	3	3	2	6	4
2	3	3	2	6	4
2	3	3	2	6	4
2	3	3	2	6	4
2	3	3	2	6	4
2	3	3	2	6	4
2	3	3	2	6	4
2	3	3	2	6	4
2	3	3	2	6	4
2	3	3	2	6	4
2	3	3	2	6	4
2	3	3	2	6	4
2	3	3	2	6	4
2	3	3	2	6	4
2	3	3	2	6	4
2	3	3	2	6	4
2	3	3	2	6	4
2	3	3	2	6	4
2	3	3	2	6	4
2	3	3	2	6	4
2	3	3	2	6	4
2	3	3	2	6	4
2	3	3	2	6	4
2	3	3	2	6	4
2	3	3	2	6	4
2	3	3	2	6	4
2	3	3	2	6	4
2	3	3	2	6	4
2	3	3	2	6	4
2	3	3	2	6	4
2	3	3	2	6	4
2	3	3	2	6	4
2	3	3	2	6	4
2	3	3	2	6	4
2	3	3	2	6	4
2	3	3	2	6	4
2	3	3	2	6	4
2	3	3	2	6	4
2	3	3	2	6	4
2	3	3	2	6	4
2	3	3	2	6	4
2	3	3	2	6	4
2	3	3	2	6	4
2	3	3	2	6	4
2	3	3	2	6	4
2	3	3	2	6	4
2	3	3	2	6	4
2	3	3	2	6	4
2	3	3	2	6	4
2	3	3	2	6	4
2	3	3	2	6	4
2	3	3	2	6	4
2	3	3	2	6	4
2	3	3	2	6	4
2	3	3	2	6	4
2	3	3	2	6	4
2	3	3	2	6	4
2	3	3	2	6	4
2	3	3	2	6	4
2	3	3	2	6	4
2	3	3	2	6	4
2	3	3	2	6	4
2	3	3	2	6	4
2	3	3	2	6	4
2	3	3	2	6	4
2	3	3	2	6	4
2	3	3	2	6	4
2	3	3	2	6	4
2	3	3	2	6	4
2	3	3	2	6	4
2	3	3	2	6	4
2	3	3	2	6	4
2	3	3	2	6	4
2	3	3	2	6	4
2	3	3	2	6	4
2	3	3	2	6	4
2	3	3	2	6	4
2	3	3	2	6	4
2	3	3	2	6	4
2	3	3	2	6	4
2	3	3	2	6	4
2	3	3	2	6	4
2	3	3	2	6	4
2	3	3	2	6	4
2	3	3	2	6	4
2	3	3	2	6	4
2	3	3	2	6	4
2	3	3	2	6	4
2	3	3	2	6	4
2	3	3	2	6	4
2	3	3	2	6	4
2	3	3	2	6	4
2	3	3	2	6	4
2	3	3	2	6	4
2	3	3	2	6	4
2	3	3	2	6	4
2	3	3	2	6	4
2	3	3	2	6	4
2	3	3	2	6	4
2	3	3	2	6	4
2	3	3	2	6	4
2	3	3	2	6	4
2	3	3	2	6	4
2	3	3	2	6	4
2	3	3	2	6	4
2	3	3	2	6	4
2	3	3	2	6	4
2	3	3	2	6	4
2	3	3	2	6	4
2	3	3	2	6	4
2	3	3	2	6	4
2	3	3	2	6	4
2	3	3	2	6	4
2	3	3	2	6	4
2	3	3	2	6	4
2	3	3	2	6	4
2	3	3	2	6	4
2	3	3	2	6	4
2	3	3	2	6	4
2	3	3	2	6	4
2	3	3	2	6	4
2	3	3	2	6	4
2	3	3	2	6	4
2	3	3	2	6	4
2	3	3	2	6	4
2	3	3	2	6	4
2	3	3	2	6	4
2	3	3	2	6	4
2	3	3	2	6	4
2	3	3	2	6	4
2	3	3	2	6	4
2	3	3	2	6	4
2	3	3	2	6	4
2	3	3	2	6	4
2	3	3	2	6	4
2	3	3	2	6	4
2	3	3	2	6	4
2	3	3	2	6	4
2	3	3	2	6	4
2	3	3	2	6	4
2	3	3	2	6	4
2	3	3	2	6	4
2	3	3	2	6	4
2	3	3	2	6	4
2	3	3	2	6	4
2	3	3	2	6	4
2	3	3	2	6	4
2	3	3	2	6	4
2	3	3	2	6	4
2	3	3	2	6	4
2	3	3	2	6	4
2	3	3	2	6	4
2	3	3	2	6	4
2	3	3	2	6	4
2	3	3	2	6	4
2	3	3	2	6	4
2	3	3	2	6	4
2	3	3	2	6	4
2	3	3	2	6	4
2	3	3	2	6	4
2	3	3	2	6	4
2	3	3	2	6	4
2	3	3	2	6	4
2	3	3	2	6	4
2	3	3	2	6	4
2	3	3	2	6	4
2	3	3	2	6	4
2	3	3	2	6	4
2	3	3	2	6	4
2	3	3	2	6	4
2	3	3	2	6	4
2	3	3	2	6	4
2	3	3	2	6	4
2	3	3	2	6	4
2	3	3	2	6	4
2	3	3	2	6	4
2	3	3	2	6	4
2	3	3	2	6	4
2	3	3	2	6	4
2	3	3	2	6	4
2	3	3	2	6	4
2	3	3	2	6	4
2	3	3	2	6	4
2	3	3	2	6	4
2	3	3	2	6	4
2	3	3	2	6	4
2	3	3	2	6	4
2	3	3	2	6	4
2	3	3	2	6	4
2	3	3	2	6	4
2	3	3	2	6	4
2	3	3	2	6	4
2	3	3	2	6	4
2	3	3	2	6	4
2	3	3	2	6	4
2	3	3	2	6	4
2	3	3	2	6	4
2	3	3	2	6	4
2	3	3	2	6	4
2	3	3	2	6	4
2	3	3	2	6	4
2	3	3	2	6	4
2	3	3	2	6	4
2	3	3	2	6	4
2	3	3	2	6	4
2	3	3	2	6	4
2	3	3	2	6	4
2	3	3	2	6	4
2	3	3	2	6	4
2	3	3	2	6	4
2	3	3	2	6	4
2	3	3	2	6	4
2	3	3	2	6	4
2	3	3	2	6	4
2	3	3	2	6	4
2	3	3	2	6	4
2	3	3	2	6	4
2	3	3	2	6	4
2	3	3	2	6	4
2	3	3	2	6	4
2	3	3	2	6	4
2	3	3	2	6	4
2	3	3	2	6	4
2	3	3	2	6	4
2	3	3	2	6	4
2	3	3	2	6	4
2	3	3	2	6	4
2	3	3	2	6	4
2	3	3	2	6	4
2	3	3	2	6	4
2	3	3	2	6	4
2	3	3	2	6	4
2	3	3	2	6	4
2	3	3	2	6	4
2	3	3	2	6	4
2	3	3	2	6	4
2	3	3	2	6	4
2	3	3	2	6	4
2	3	3	2	6	4
2	3	3	2	6	4
2	3	3	2	6	4
2	3	3	2	6	4
2	3	3	2	6	4
2	3	3	2	6	4
2	3	3	2	6	4
2	3	3	2	6	4
2	3	3	2	6	4
2	3	3	2	6	4
2	3	3	2	6	4
2	3	3	2	6	4
2	3	3	2	6	4
2	3	3	2	6	4
2	3	3	2	6	4
2	3	3	2	6	4
2	3	3	2	6	4
2	3	3	2	6	4
2	3	3	2	6	4
2	3	3	2	6	4
2	3	3	2	6	4
2	3	3	2	6	4
2	3	3	2	6	4
2	3	3	2	6	4
2	3	3	2	6	4
2	3	3	2	6	4
2	3	3	2	6	4
2	3	3	2	6	4
2	3	3	2	6	4
2	3	3	2	6	4
2	3	3	2	6	4
2	3	3	2	6	4
2	3	3	2	6	4
2	3	3	2	6	4
2	3	3	2	6	4
2	3	3	2	6	4
2	3	3	2	6	4
2	3	3	2	6	4
2	3	3	2	6	4
2	3	3	2	6	4
2	3	3	2	6	4
2	3	3	2	6	4
2	3	3	2	6	4
2	3	3	2	6	4
2	3	3	2	6	4
2	3	3	2	6	4
2	3	3	2	6	4
2	3	3	2	6	4
2	3	3	2	6	4
2	3	3	2	6	4
2	3	3	2	6	4
2	3	3	2	6	4
2	3	3	2	6	4
2	3	3	2	6	4
2	3	3	2	6	4
2	3	3	2	6	4
2	3	3	2	6	4
2	3	3	2	6	4
2	3	3	2	6	4
2	3	3	2	6	4
2	3	3	2	6	4
2	3	3	2	6	4
2	3	3	2	6	4
2	3	3	2	6	4
2	3	3	2	6	4
2	3	3	2	6	4
2	3	3	2	6	4
2	3	3	2	6	4
2	3	3	2	6	4
2	3	3	2	6	4
2	3	3	2	6	4
2	3	3	2	6	4
2	3	3	2	6	4
2	3	3	2	6	4
2	3	3	2	6	4
2	3	3	2	6	4
2	3	3	2	6	4
2	3	3	2	6	4
2	3	3	2	6	4
2	3	3	2	6	4
2	3	3	2	6	4
2	3	3	2	6	4
2	3	3	2	6	4
2	3	3	2	6	4
2	3	3	2	6	4
2	3	3	2	6	4
2	3	3	2	6	4
2	3	3	2	6	4
2	3	3	2	6	4
2	3	3	2	6	4
2	3	3	2	6	4
2	3	3	2	6	4
2	3	3	2	6	4
2	3	3	2	6	4
2	3	3	2	6	4
2	3	3	2	6	4
2	3	3	2	6	4
2	3	3	2	6	4
2	3	3	2	6	4
2	3	3	2	6	4
2	3	3	2	6	4
2	3	3	2	6	4
2	3	3	2	6	4
2	3	3	2	6	4
2	3	3	2	6	4
2	3	3	2	6	4
2	3	3	2	6	4
2	3	3	2	6	4
2	3	3	2	6	4
2	3	3	2	6	4
2	3	3	2	6	4
2	3	3	2	6	4
2	3	3	2	6	4
2	3	3	2	6	4
2	3	3	2	6	4
2	3	3	2	6	4
2	3	3	2	6	4
2	3	3	2	6	4
2	3	3	2	6	4
2	3	3	2	6	4
2	3	3	2	6	4
2	3	3	2	6	4
2	3	3	2	6	4
2	3	3	2	6	4
2	3	3	2	6	4
2	3	3	2	6	4
2	3	3	2	6	4
2	3	3	2	6	4
2	3	3	2	6	4
2	3	3	2	6	4
2	3	3	2	6	4
2	3	3	2	6	4
2	3	3	2	6	4
2	3	3	2	6	4
2	3	3	2	6	4
2	3	3	2	6	4
2	3	3	2	6	4
2	3	3	2	6	4
2	3	3	2	6	4
2	3	3	2	6	4
2	3	3	2	6	4
2	3	3	2	6	4
2	3	3	2	6	4

## Sheet: Helminthiasis
Helminthiasis	Season	Age	Sex	Breed	YEAR
1	1	1	1	1	1
1	1	1	1	1	1
1	1	1	1	1	1
1	1	1	1	1	1
1	1	1	1	1	1
1	1	1	1	1	1
1	1	1	1	1	1
1	1	1	1	1	1
1	1	1	1	1	1
1	1	1	1	1	1
1	1	1	1	1	1
1	1	1	1	1	1
1	1	1	1	1	1
1	1	1	1	1	1
1	1	1	1	1	1
1	1	1	1	1	1
1	1	1	1	1	1
1	1	1	1	1	1
1	1	1	1	1	1
1	1	1	1	2	1
1	1	1	1	2	1
1	1	1	1	2	1
1	1	1	1	2	1
1	1	1	1	2	2
1	1	1	1	2	2
1	1	1	1	2	2
1	1	1	1	2	2
1	2	1	1	2	2
1	2	1	1	2	2
1	2	1	1	2	2
1	2	1	1	2	2
1	2	1	1	2	2
1	2	1	1	2	2
1	2	1	1	2	2
1	2	1	1	2	2
1	2	1	1	2	2
1	2	1	1	2	2
1	2	1	1	2	2
1	2	1	1	2	2
1	2	1	1	2	2
1	2	1	1	2	2
1	2	1	1	2	2
1	2	1	1	3	2
1	2	1	1	3	2
1	2	1	1	3	2
1	2	1	1	3	2
1	2	1	1	3	2
1	2	1	1	3	2
1	2	1	1	3	2
1	2	1	1	3	2
1	2	1	1	3	2
1	2	1	1	3	2
1	2	1	1	3	2
1	2	1	1	3	3
1	2	1	1	3	3
1	2	1	1	3	3
1	2	1	1	3	3
1	2	1	1	3	3
1	2	1	1	3	3
1	2	1	1	3	3
1	2	1	1	3	3
1	2	1	1	3	3
1	2	1	1	4	3
1	2	1	1	4	3
1	2	1	1	4	3
1	2	1	1	4	3
1	3	1	1	4	3
1	3	1	2	4	3
1	3	1	2	4	3
1	3	1	2	4	3
1	3	1	2	4	3
1	3	1	2	4	3
1	3	1	2	4	3
1	3	2	2	4	3
1	3	2	2	4	3
1	3	2	2	4	3
1	3	2	2	4	3
1	3	2	2	5	3
1	3	2	2	5	3
1	3	2	2	5	3
1	3	2	2	5	3
1	3	2	2	5	3
1	3	2	2	5	3
1	3	2	2	5	3
1	3	2	2	5	3
1	3	2	2	5	3
1	3	2	2	5	3
1	3	2	2	5	3
1	3	2	2	5	3
1	3	2	2	5	3
1	3	2	2	5	4
1	3	2	2	5	4
1	3	2	2	5	4
1	3	2	2	5	4
1	3	2	2	6	4
1	3	3	2	6	4
1	3	3	2	6	4
1	3	3	2	6	4
1	3	3	2	6	4
1	3	3	2	6	4
1	3	3	2	6	4
1	3	3	2	6	4
1	3	3	2	6	4
1	3	3	2	6	4
1	3	3	2	6	4
1	3	3	2	6	4
1	3	3	2	6	4
1	3	3	2	6	4
1	3	3	2	6	4
1	3	3	2	6	4
1	3	3	2	6	4
1	3	3	2	6	4
1	3	3	2	6	4
1	3	3	2	6	4
1	3	3	2	6	4
1	3	3	2	6	4
1	3	3	2	6	4
1	3	3	2	6	4
1	3	3	2	6	4
1	3	3	2	6	4
1	3	3	2	6	4
1	3	3	2	6	4
2	1	1	1	1	1
2	1	1	1	1	1
2	1	1	1	1	1
2	1	1	1	1	1
2	1	1	1	1	1
2	1	1	1	1	1
2	1	1	1	1	1
2	1	1	1	1	1
2	1	1	1	1	1
2	1	1	1	1	1
2	1	1	1	1	1
2	1	1	1	1	1
2	1	1	1	1	1
2	1	1	1	1	1
2	1	1	1	1	1
2	1	1	1	1	1
2	1	1	1	1	1
2	1	1	1	1	1
2	1	1	1	1	1
2	1	1	1	1	1
2	1	1	1	1	1
2	1	1	1	1	1
2	1	1	1	1	1
2	1	1	1	1	1
2	1	1	1	1	1
2	1	1	1	1	1
2	1	1	1	1	1
2	1	1	1	1	1
2	1	1	1	1	1
2	1	1	1	1	1
2	1	1	1	1	1
2	1	1	1	1	1
2	1	1	1	1	1
2	1	1	1	1	1
2	1	1	1	1	1
2	1	1	1	1	1
2	1	1	1	1	1
2	1	1	1	1	1
2	1	1	1	1	1
2	1	1	1	1	1
2	1	1	1	1	1
2	1	1	1	1	1
2	1	1	1	1	1
2	1	1	1	1	1
2	1	1	1	1	1
2	1	1	1	1	1
2	1	1	1	1	1
2	1	1	1	1	1
2	1	1	1	1	1
2	1	1	1	1	1
2	1	1	1	1	1
2	1	1	1	1	1
2	1	1	1	1	1
2	1	1	1	1	1
2	1	1	1	1	1
2	1	1	1	1	1
2	1	1	1	1	1
2	1	1	1	1	1
2	1	1	1	1	1
2	1	1	1	1	1
2	1	1	1	1	1
2	1	1	1	1	1
2	1	1	1	1	1
2	1	1	1	1	1
2	1	1	1	1	1
2	1	1	1	1	1
2	1	1	1	1	1
2	1	1	1	1	1
2	1	1	1	1	1
2	1	1	1	1	1
2	1	1	1	1	1
2	1	1	1	1	1
2	1	1	1	1	1
2	1	1	1	1	1
2	1	1	1	1	1
2	1	1	1	1	1
2	1	1	1	1	1
2	1	1	1	1	1
2	1	1	1	1	1
2	1	1	1	1	1
2	1	1	1	1	1
2	1	1	1	1	1
2	1	1	1	1	1
2	1	1	1	1	1
2	1	1	1	1	1
2	1	1	1	1	1
2	1	1	1	1	1
2	1	1	1	1	1
2	1	1	1	1	1
2	1	1	1	1	1
2	1	1	1	1	1
2	1	1	1	1	1
2	1	1	1	1	1
2	1	1	1	1	1
2	1	1	1	1	1
2	1	1	1	1	1
2	1	1	1	1	1
2	1	1	1	1	1
2	1	1	1	1	1
2	1	1	1	1	1
2	1	1	1	1	1
2	1	1	1	1	1
2	1	1	1	1	1
2	1	1	1	1	1
2	1	1	1	1	1
2	1	1	1	1	1
2	1	1	1	1	1
2	1	1	1	1	1
2	1	1	1	1	1
2	1	1	1	1	1
2	1	1	1	1	1
2	1	1	1	1	1
2	1	1	1	1	1
2	1	1	1	1	1
2	1	1	1	1	1
2	1	1	1	1	1
2	1	1	1	1	1
2	1	1	1	1	1
2	1	1	1	1	1
2	1	1	1	1	1
2	1	1	1	1	1
2	1	1	1	1	1
2	1	1	1	1	1
2	1	1	1	1	1
2	1	1	1	1	1
2	1	1	1	1	1
2	1	1	1	1	1
2	1	1	1	1	1
2	1	1	1	1	1
2	1	1	1	1	1
2	1	1	1	1	1
2	1	1	1	1	1
2	1	1	1	1	1
2	1	1	1	1	1
2	1	1	1	1	1
2	1	1	1	1	1
2	1	1	1	1	1
2	1	1	1	1	1
2	1	1	1	1	1
2	1	1	1	1	1
2	1	1	1	1	1
2	1	1	1	1	1
2	1	1	1	1	1
2	1	1	1	1	1
2	1	1	1	1	1
2	1	1	1	1	1
2	1	1	1	1	1
2	1	1	1	1	1
2	1	1	1	1	1
2	1	1	1	1	1
2	1	1	1	1	1
2	1	1	1	1	1
2	1	1	1	1	1
2	1	1	1	1	1
2	1	1	1	1	1
2	1	1	1	1	1
2	1	1	1	1	1
2	1	1	1	1	1
2	1	1	1	1	1
2	1	1	1	1	1
2	1	1	1	1	1
2	1	1	1	1	1
2	1	1	1	1	1
2	1	1	1	1	1
2	1	1	1	1	1
2	1	1	1	1	1
2	1	1	1	1	1
2	1	1	1	1	1
2	1	1	1	1	1
2	1	1	1	1	1
2	1	1	1	1	1
2	1	1	1	1	1
2	1	1	1	1	1
2	1	1	1	1	1
2	1	1	1	1	1
2	1	1	1	1	1
2	1	1	1	1	1
2	1	1	1	1	1
2	1	1	1	1	1
2	1	1	1	1	1
2	1	1	1	1	1
2	1	1	1	1	1
2	1	1	1	1	1
2	1	1	1	1	1
2	1	1	1	1	1
2	1	1	1	1	1
2	1	1	1	1	1
2	1	1	1	1	1
2	1	1	1	1	1
2	1	1	1	1	1
2	1	1	1	1	1
2	1	1	1	1	1
2	1	1	1	1	1
2	1	1	1	1	1
2	1	1	1	1	1
2	1	1	1	1	1
2	1	1	1	1	1
2	1	1	1	1	1
2	1	1	1	1	1
2	1	1	1	1	1
2	1	1	1	1	1
2	1	1	1	1	1
2	1	1	1	1	1
2	1	1	1	1	1
2	1	1	1	1	1
2	1	1	1	1	1
2	1	1	1	1	1
2	1	1	1	1	1
2	1	1	1	1	1
2	1	1	1	1	1
2	1	1	1	1	1
2	1	1	1	1	1
2	1	1	1	1	1
2	1	1	1	1	1
2	1	1	1	1	1
2	1	1	1	1	1
2	1	1	1	1	1
2	1	1	1	1	1
2	1	1	1	1	1
2	1	1	1	1	1
2	1	1	1	1	1
2	1	1	1	1	1
2	1	1	1	1	1
2	1	1	1	1	1
2	1	1	1	1	1
2	1	1	1	1	1
2	1	1	1	1	1
2	1	1	1	1	1
2	1	1	1	1	1
2	1	1	1	1	1
2	1	1	1	1	1
2	1	1	1	1	1
2	1	1	1	1	1
2	1	1	1	1	1
2	1	1	1	1	1
2	1	1	1	1	1
2	1	1	1	1	1
2	1	1	1	1	1
2	1	1	1	1	1
2	1	1	1	1	1
2	1	1	1	1	1
2	1	1	1	1	1
2	1	1	1	1	1
2	1	1	1	1	1
2	1	1	1	1	1
2	1	1	1	1	1
2	1	1	1	1	1
2	1	1	1	1	1
2	1	1	1	1	1
2	1	1	1	1	1
2	1	1	1	1	1
2	1	1	1	1	1
2	1	1	1	1	1
2	1	1	1	1	1
2	1	1	1	1	1
2	1	1	1	1	1
2	1	1	1	1	1
2	1	1	1	1	1
2	1	1	1	1	1
2	1	1	1	1	1
2	1	1	1	1	1
2	1	1	1	1	1
2	1	1	1	1	1
2	1	1	1	1	1
2	1	1	1	1	1
2	1	1	1	1	1
2	1	1	1	1	1
2	1	1	1	1	1
2	1	1	1	1	1
2	1	1	1	1	1
2	1	1	1	1	1
2	1	1	1	1	1
2	1	1	1	1	1
2	1	1	1	1	1
2	1	1	1	1	1
2	1	1	1	1	1
2	1	1	1	1	1
2	1	1	1	1	1
2	1	1	1	1	1
2	1	1	1	1	1
2	1	1	1	1	1
2	1	1	1	1	1
2	1	1	1	1	1
2	1	1	1	1	1
2	1	1	1	1	1
2	1	1	1	1	1
2	1	1	1	1	1
2	1	1	1	1	1
2	1	1	1	1	1
2	1	1	1	1	1
2	1	1	1	1	1
2	1	1	1	1	1
2	1	1	1	1	1
2	1	1	1	2	1
2	1	1	1	2	1
2	1	1	1	2	1
2	1	1	1	2	1
2	1	1	1	2	1
2	1	1	1	2	1
2	1	1	1	2	1
2	1	1	1	2	1
2	1	1	1	2	1
2	1	1	1	2	1
2	1	1	1	2	1
2	1	1	1	2	1
2	1	1	1	2	1
2	1	1	1	2	1
2	1	1	1	2	1
2	1	1	1	2	1
2	1	1	1	2	1
2	1	1	1	2	1
2	1	1	1	2	1
2	1	1	1	2	1
2	1	1	1	2	1
2	1	1	1	2	1
2	1	1	1	2	1
2	1	1	1	2	1
2	1	1	1	2	1
2	1	1	1	2	1
2	1	1	1	2	1
2	1	1	1	2	1
2	1	1	1	2	1
2	1	1	1	2	1
2	1	1	1	2	1
2	1	1	1	2	1
2	1	1	1	2	1
2	1	1	1	2	1
2	1	1	1	2	1
2	1	1	1	2	1
2	1	1	1	2	1
2	1	1	1	2	1
2	1	1	1	2	1
2	1	1	1	2	1
2	1	1	1	2	1
2	1	1	1	2	1
2	1	1	1	2	1
2	1	1	1	2	1
2	1	1	1	2	2
2	1	1	1	2	2
2	1	1	1	2	2
2	1	1	1	2	2
2	1	1	1	2	2
2	1	1	1	2	2
2	1	1	1	2	2
2	1	1	1	2	2
2	1	1	1	2	2
2	1	1	1	2	2
2	1	1	1	2	2
2	1	1	1	2	2
2	1	1	1	2	2
2	1	1	1	2	2
2	1	1	1	2	2
2	1	1	1	2	2
2	1	1	1	2	2
2	1	1	1	2	2
2	1	1	1	2	2
2	1	1	1	2	2
2	1	1	1	2	2
2	1	1	1	2	2
2	1	1	1	2	2
2	1	2	1	2	2
2	1	2	1	2	2
2	1	2	1	2	2
2	1	2	1	2	2
2	1	2	1	2	2
2	1	2	1	2	2
2	1	2	1	2	2
2	1	2	1	2	2
2	1	2	1	2	2
2	1	2	1	2	2
2	1	2	1	2	2
2	1	2	1	2	2
2	1	2	1	2	2
2	1	2	1	2	2
2	1	2	1	2	2
2	1	2	1	2	2
2	1	2	1	2	2
2	1	2	1	2	2
2	1	2	1	2	2
2	1	2	1	2	2
2	1	2	1	2	2
2	1	2	1	2	2
2	1	2	1	2	2
2	1	2	1	2	2
2	1	2	1	2	2
2	1	2	1	2	2
2	1	2	1	2	2
2	1	2	1	2	2
2	1	2	1	2	2
2	1	2	1	2	2
2	1	2	1	2	2
2	1	2	1	2	2
2	1	2	1	2	2
2	1	2	1	2	2
2	1	2	1	2	2
2	1	2	1	2	2
2	1	2	1	2	2
2	1	2	1	2	2
2	1	2	1	2	2
2	1	2	1	2	2
2	1	2	1	2	2
2	1	2	1	2	2
2	1	2	1	2	2
2	1	2	1	2	2
2	1	2	1	2	2
2	1	2	1	2	2
2	1	2	1	2	2
2	1	2	1	2	2
2	1	2	1	2	2
2	1	2	1	2	2
2	1	2	1	2	2
2	1	2	1	2	2
2	1	2	1	2	2
2	1	2	1	2	2
2	1	2	1	2	2
2	1	2	1	2	2
2	1	2	1	2	2
2	1	2	1	2	2
2	1	2	1	2	2
2	1	2	1	2	2
2	1	2	1	2	2
2	1	2	1	2	2
2	1	2	1	2	2
2	1	2	1	2	2
2	1	2	1	2	2
2	1	2	1	2	2
2	1	2	1	2	2
2	1	2	1	2	2
2	1	2	1	2	2
2	1	2	1	2	2
2	1	2	1	2	2
2	1	2	1	2	2
2	1	2	1	2	2
2	1	2	1	2	2
2	1	2	1	2	2
2	1	2	1	2	2
2	1	2	1	2	2
2	1	2	1	2	2
2	1	2	1	2	2
2	1	2	1	2	2
2	1	2	1	2	2
2	1	2	1	2	2
2	1	2	1	2	2
2	1	2	1	2	2
2	1	2	1	2	2
2	1	2	1	2	2
2	1	2	1	2	2
2	1	2	1	2	2
2	1	2	1	2	2
2	1	2	1	2	2
2	1	2	1	2	2
2	1	2	1	2	2
2	1	2	1	2	2
2	1	2	1	2	2
2	1	2	1	2	2
2	1	2	1	2	2
2	1	2	1	2	2
2	1	2	1	2	2
2	1	2	1	2	2
2	1	2	1	2	2
2	1	2	1	2	2
2	1	2	1	2	2
2	1	2	1	2	2
2	1	2	1	2	2
2	1	2	1	2	2
2	1	2	1	2	2
2	1	2	1	2	2
2	1	2	1	2	2
2	1	2	1	2	2
2	1	2	1	2	2
2	1	2	1	2	2
2	1	2	1	2	2
2	1	2	1	2	2
2	1	2	1	2	2
2	1	2	1	2	2
2	1	2	1	2	2
2	1	2	1	2	2
2	1	2	1	2	2
2	1	2	1	2	2
2	1	2	1	2	2
2	2	2	1	2	2
2	2	2	1	2	2
2	2	2	1	2	2
2	2	2	1	2	2
2	2	2	1	2	2
2	2	2	1	2	2
2	2	2	1	2	2
2	2	2	1	2	2
2	2	2	1	2	2
2	2	2	1	2	2
2	2	2	1	2	2
2	2	2	1	2	2
2	2	2	1	2	2
2	2	2	1	2	2
2	2	2	1	2	2
2	2	2	1	2	2
2	2	2	1	2	2
2	2	2	1	2	2
2	2	2	1	2	2
2	2	2	1	2	2
2	2	2	1	2	2
2	2	2	1	2	2
2	2	2	1	2	2
2	2	2	1	2	2
2	2	2	1	2	2
2	2	2	1	2	2
2	2	2	1	2	2
2	2	2	1	2	2
2	2	2	1	2	2
2	2	2	1	2	2
2	2	2	1	2	2
2	2	2	1	2	2
2	2	2	1	2	2
2	2	2	1	2	2
2	2	2	1	2	2
2	2	2	1	2	2
2	2	2	1	2	2
2	2	2	1	2	2
2	2	2	1	2	2
2	2	2	1	2	2
2	2	2	1	2	2
2	2	2	1	2	2
2	2	2	1	2	2
2	2	2	1	2	2
2	2	2	1	2	2
2	2	2	1	2	2
2	2	2	1	2	2
2	2	2	1	2	2
2	2	2	1	2	2
2	2	2	1	2	2
2	2	2	1	2	2
2	2	2	1	2	2
2	2	2	1	2	2
2	2	2	1	2	2
2	2	2	1	2	2
2	2	2	1	2	2
2	2	2	1	2	2
2	2	2	1	2	2
2	2	2	1	2	2
2	2	2	1	2	2
2	2	2	1	2	2
2	2	2	1	2	2
2	2	2	1	3	2
2	2	2	1	3	2
2	2	2	1	3	2
2	2	2	1	3	2
2	2	2	1	3	2
2	2	2	1	3	2
2	2	2	1	3	2
2	2	2	1	3	2
2	2	2	1	3	2
2	2	2	1	3	2
2	2	2	1	3	2
2	2	2	1	3	2
2	2	2	1	3	2
2	2	2	1	3	2
2	2	2	1	3	2
2	2	2	1	3	2
2	2	2	1	3	2
2	2	2	1	3	2
2	2	2	1	3	2
2	2	2	1	3	2
2	2	2	1	3	2
2	2	2	1	3	2
2	2	2	1	3	2
2	2	2	1	3	2
2	2	2	1	3	2
2	2	2	1	3	2
2	2	2	1	3	2
2	2	2	1	3	2
2	2	2	1	3	2
2	2	2	1	3	2
2	2	2	1	3	2
2	2	2	1	3	2
2	2	2	1	3	2
2	2	2	1	3	2
2	2	2	1	3	2
2	2	2	1	3	2
2	2	2	1	3	2
2	2	2	1	3	2
2	2	2	1	3	2
2	2	2	1	3	2
2	2	2	1	3	2
2	2	2	1	3	2
2	2	2	1	3	2
2	2	2	1	3	2
2	2	2	1	3	2
2	2	2	1	3	2
2	2	2	1	3	2
2	2	2	1	3	2
2	2	2	1	3	2
2	2	2	1	3	2
2	2	2	1	3	2
2	2	2	1	3	2
2	2	2	1	3	2
2	2	2	1	3	2
2	2	2	1	3	2
2	2	2	1	3	2
2	2	2	1	3	2
2	2	2	1	3	2
2	2	2	1	3	2
2	2	2	1	3	2
2	2	2	1	3	2
2	2	2	1	3	2
2	2	2	1	3	2
2	2	2	1	3	2
2	2	2	1	3	2
2	2	2	1	3	2
2	2	2	1	3	2
2	2	2	1	3	2
2	2	2	1	3	2
2	2	2	1	3	2
2	2	2	1	3	2
2	2	2	1	3	2
2	2	2	1	3	2
2	2	2	1	3	2
2	2	2	1	3	2
2	2	2	1	3	2
2	2	2	1	3	2
2	2	2	1	3	2
2	2	2	1	3	2
2	2	2	1	3	2
2	2	2	1	3	2
2	2	2	1	3	2
2	2	2	1	3	2
2	2	2	1	3	2
2	2	2	1	3	2
2	2	2	1	3	2
2	2	2	1	3	2
2	2	2	1	3	2
2	2	2	1	3	2
2	2	2	1	3	2
2	2	2	1	3	2
2	2	2	1	3	2
2	2	2	1	3	2
2	2	2	1	3	2
2	2	2	1	3	2
2	2	2	1	3	2
2	2	2	1	3	2
2	2	2	1	3	2
2	2	2	1	3	2
2	2	2	1	3	2
2	2	2	1	3	2
2	2	2	1	3	2
2	2	2	1	3	2
2	2	2	1	3	2
2	2	2	1	3	2
2	2	2	1	3	2
2	2	2	1	3	2
2	2	2	1	3	2
2	2	2	1	3	2
2	2	2	1	3	2
2	2	2	1	3	2
2	2	2	1	3	2
2	2	2	1	3	2
2	2	2	1	3	2
2	2	2	1	3	2
2	2	2	1	3	2
2	2	2	1	3	2
2	2	2	1	3	2
2	2	2	1	3	2
2	2	2	1	3	2
2	2	2	1	3	2
2	2	2	1	3	2
2	2	2	1	3	2
2	2	2	1	3	2
2	2	2	1	3	2
2	2	2	1	3	2
2	2	2	1	3	2
2	2	2	1	3	2
2	2	2	1	3	2
2	2	2	1	3	2
2	2	2	1	3	2
2	2	2	1	3	2
2	2	2	1	3	2
2	2	2	1	3	2
2	2	2	1	3	2
2	2	2	1	3	2
2	2	2	1	3	3
2	2	2	1	3	3
2	2	2	1	3	3
2	2	2	1	3	3
2	2	2	1	3	3
2	2	2	1	3	3
2	2	2	1	3	3
2	2	2	1	3	3
2	2	3	1	3	3
2	2	3	1	3	3
2	2	3	1	3	3
2	2	3	1	3	3
2	2	3	1	3	3
2	2	3	1	3	3
2	2	3	1	3	3
2	2	3	1	3	3
2	2	3	1	3	3
2	2	3	1	3	3
2	2	3	1	3	3
2	2	3	1	3	3
2	2	3	1	3	3
2	2	3	1	3	3
2	2	3	1	3	3
2	2	3	1	3	3
2	2	3	1	3	3
2	2	3	1	3	3
2	2	3	1	3	3
2	2	3	1	3	3
2	2	3	1	3	3
2	2	3	1	3	3
2	2	3	1	3	3
2	2	3	1	3	3
2	2	3	1	3	3
2	2	3	1	3	3
2	2	3	1	3	3
2	2	3	1	3	3
2	2	3	1	3	3
2	2	3	1	3	3
2	2	3	1	3	3
2	2	3	1	3	3
2	2	3	1	3	3
2	2	3	1	3	3
2	2	3	1	3	3
2	2	3	1	3	3
2	2	3	1	3	3
2	2	3	1	3	3
2	2	3	1	3	3
2	2	3	1	3	3
2	2	3	1	3	3
2	2	3	1	3	3
2	2	3	1	3	3
2	2	3	1	3	3
2	2	3	1	3	3
2	2	3	1	3	3
2	2	3	1	3	3
2	2	3	1	3	3
2	2	3	1	4	3
2	2	3	1	4	3
2	2	3	1	4	3
2	2	3	1	4	3
2	2	3	1	4	3
2	2	3	1	4	3
2	2	3	1	4	3
2	2	3	1	4	3
2	2	3	1	4	3
2	2	3	1	4	3
2	2	3	1	4	3
2	2	3	1	4	3
2	2	3	1	4	3
2	2	3	1	4	3
2	2	3	1	4	3
2	2	3	2	4	3
2	2	3	2	4	3
2	2	3	2	4	3
2	2	3	2	4	3
2	2	3	2	4	3
2	2	3	2	4	3
2	2	3	2	4	3
2	2	3	2	4	3
2	2	3	2	4	3
2	2	3	2	4	3
2	2	3	2	4	3
2	2	3	2	4	3
2	2	3	2	4	3
2	2	3	2	4	3
2	2	3	2	4	3
2	2	3	2	4	3
2	2	3	2	4	3
2	2	3	2	4	3
2	2	3	2	4	3
2	2	3	2	4	3
2	2	3	2	4	3
2	2	3	2	4	3
2	2	3	2	4	3
2	2	3	2	4	3
2	2	3	2	4	3
2	2	3	2	4	3
2	2	3	2	4	3
2	2	3	2	4	3
2	2	3	2	4	3
2	2	3	2	4	3
2	2	3	2	4	3
2	2	3	2	4	3
2	2	3	2	4	3
2	2	3	2	4	3
2	2	3	2	4	3
2	2	3	2	4	3
2	2	3	2	4	3
2	2	3	2	4	3
2	2	3	2	4	3
2	2	3	2	4	3
2	2	3	2	4	3
2	2	3	2	4	3
2	2	3	2	4	3
2	2	3	2	4	3
2	2	3	2	4	3
2	2	3	2	4	3
2	2	3	2	4	3
2	2	3	2	4	3
2	2	3	2	4	3
2	2	3	2	4	3
2	2	3	2	4	3
2	2	3	2	4	3
2	2	3	2	4	3
2	2	3	2	4	3
2	2	3	2	4	3
2	2	3	2	4	3
2	2	3	2	4	3
2	2	3	2	4	3
2	2	3	2	4	3
2	2	3	2	4	3
2	2	3	2	4	3
2	2	3	2	4	3
2	2	3	2	4	3
2	2	3	2	4	3
2	2	3	2	4	3
2	2	3	2	4	3
2	2	3	2	4	3
2	2	3	2	4	3
2	2	3	2	4	3
2	2	3	2	4	3
2	2	3	2	4	3
2	2	3	2	4	3
2	2	3	2	4	3
2	2	3	2	4	3
2	2	3	2	4	3
2	2	3	2	4	3
2	2	3	2	4	3
2	2	3	2	4	3
2	2	3	2	4	3
2	2	3	2	4	3
2	2	3	2	4	3
2	2	3	2	4	3
2	2	3	2	4	3
2	2	3	2	4	3
2	2	3	2	4	3
2	2	3	2	4	3
2	2	3	2	4	3
2	2	3	2	4	3
2	2	3	2	4	3
2	2	3	2	4	3
2	2	3	2	4	3
2	2	3	2	4	3
2	2	3	2	4	3
2	2	3	2	4	3
2	2	3	2	4	3
2	2	3	2	4	3
2	2	3	2	4	3
2	2	3	2	4	3
2	2	3	2	4	3
2	2	3	2	4	3
2	2	3	2	4	3
2	2	3	2	4	3
2	2	3	2	4	3
2	2	3	2	4	3
2	2	3	2	4	3
2	2	3	2	4	3
2	2	3	2	4	3
2	2	3	2	4	3
2	2	3	2	4	3
2	2	3	2	4	3
2	2	3	2	4	3
2	2	3	2	4	3
2	2	3	2	4	3
2	2	3	2	4	3
2	2	3	2	4	3
2	2	3	2	4	3
2	2	3	2	4	3
2	2	3	2	4	3
2	2	3	2	4	3
2	2	3	2	4	3
2	2	3	2	4	3
2	2	3	2	4	3
2	2	3	2	4	3
2	2	3	2	4	3
2	2	3	2	4	3
2	2	3	2	4	3
2	2	3	2	4	3
2	2	3	2	4	3
2	2	3	2	4	3
2	2	3	2	4	3
2	2	3	2	4	3
2	2	3	2	4	3
2	2	3	2	4	3
2	2	3	2	4	3
2	2	3	2	4	3
2	2	3	2	4	3
2	2	3	2	4	3
2	2	3	2	4	3
2	2	3	2	4	3
2	2	3	2	4	3
2	2	3	2	4	3
2	2	3	2	4	3
2	2	3	2	4	3
2	2	3	2	4	3
2	2	3	2	4	3
2	2	3	2	4	3
2	2	3	2	4	3
2	2	3	2	4	3
2	2	3	2	4	3
2	2	3	2	5	3
2	2	3	2	5	3
2	2	3	2	5	3
2	2	3	2	5	3
2	2	3	2	5	3
2	2	3	2	5	3
2	2	3	2	5	3
2	2	3	2	5	3
2	2	3	2	5	3
2	2	3	2	5	3
2	2	3	2	5	3
2	2	3	2	5	3
2	2	3	2	5	3
2	2	3	2	5	3
2	2	3	2	5	3
2	2	3	2	5	3
2	2	3	2	5	3
2	2	3	2	5	3
2	2	3	2	5	3
2	2	3	2	5	3
2	2	3	2	5	3
2	2	3	2	5	3
2	2	3	2	5	3
2	2	3	2	5	3
2	2	3	2	5	3
2	2	3	2	5	3
2	2	3	2	5	3
2	2	3	2	5	3
2	2	3	2	5	3
2	2	3	2	5	3
2	2	3	2	5	3
2	2	3	2	5	3
2	2	3	2	5	3
2	2	3	2	5	3
2	2	3	2	5	3
2	2	3	2	5	3
2	2	3	2	5	3
2	2	3	2	5	3
2	2	3	2	5	3
2	2	3	2	5	3
2	2	3	2	5	3
2	2	3	2	5	3
2	2	3	2	5	3
2	2	3	2	5	3
2	2	3	2	5	3
2	2	3	2	5	3
2	2	3	2	5	3
2	2	3	2	5	3
2	2	3	2	5	3
2	2	3	2	5	3
2	2	3	2	5	3
2	2	3	2	5	3
2	2	3	2	5	3
2	2	3	2	5	3
2	2	3	2	5	3
2	2	3	2	5	3
2	2	3	2	5	3
2	2	3	2	5	3
2	2	3	2	5	3
2	2	3	2	5	3
2	2	3	2	5	3
2	2	3	2	5	3
2	2	3	2	5	3
2	2	3	2	5	3
2	2	3	2	5	3
2	2	3	2	5	3
2	2	3	2	5	3
2	2	3	2	5	3
2	2	3	2	5	3
2	2	3	2	5	3
2	2	3	2	5	3
2	2	3	2	5	3
2	2	3	2	5	3
2	2	3	2	5	3
2	2	3	2	5	3
2	2	3	2	5	3
2	2	3	2	5	3
2	2	3	2	5	3
2	2	3	2	5	3
2	2	3	2	5	3
2	2	3	2	5	3
2	2	3	2	5	3
2	2	3	2	5	3
2	2	3	2	5	3
2	2	3	2	5	3
2	2	3	2	5	3
2	2	3	2	5	3
2	2	3	2	5	3
2	3	3	2	5	3
2	3	3	2	5	3
2	3	3	2	5	3
2	3	3	2	5	3
2	3	3	2	5	3
2	3	3	2	5	3
2	3	3	2	5	3
2	3	3	2	5	3
2	3	3	2	5	3
2	3	3	2	5	3
2	3	3	2	5	3
2	3	3	2	5	3
2	3	3	2	5	3
2	3	3	2	5	3
2	3	3	2	5	3
2	3	3	2	5	3
2	3	3	2	5	3
2	3	3	2	5	3
2	3	3	2	5	3
2	3	3	2	5	3
2	3	3	2	5	3
2	3	3	2	5	3
2	3	3	2	5	3
2	3	3	2	5	3
2	3	3	2	5	3
2	3	3	2	5	3
2	3	3	2	5	3
2	3	3	2	5	3
2	3	3	2	5	3
2	3	3	2	5	3
2	3	3	2	5	3
2	3	3	2	5	3
2	3	3	2	5	3
2	3	3	2	5	3
2	3	3	2	5	3
2	3	3	2	5	3
2	3	3	2	5	3
2	3	3	2	5	3
2	3	3	2	5	3
2	3	3	2	5	3
2	3	3	2	5	3
2	3	3	2	5	3
2	3	3	2	5	3
2	3	3	2	5	3
2	3	3	2	5	3
2	3	3	2	5	3
2	3	3	2	5	3
2	3	3	2	5	3
2	3	3	2	5	3
2	3	3	2	5	3
2	3	3	2	5	3
2	3	3	2	5	3
2	3	3	2	5	3
2	3	3	2	5	3
2	3	3	2	5	3
2	3	3	2	5	3
2	3	3	2	5	3
2	3	3	2	5	3
2	3	3	2	6	3
2	3	3	2	6	3
2	3	3	2	6	3
2	3	3	2	6	3
2	3	3	2	6	3
2	3	3	2	6	3
2	3	3	2	6	3
2	3	3	2	6	3
2	3	3	2	6	3
2	3	3	2	6	3
2	3	3	2	6	3
2	3	3	2	6	3
2	3	3	2	6	3
2	3	3	2	6	3
2	3	3	2	6	4
2	3	3	2	6	4
2	3	3	2	6	4
2	3	3	2	6	4
2	3	3	2	6	4
2	3	3	2	6	4
2	3	3	2	6	4
2	3	3	2	6	4
2	3	3	2	6	4
2	3	3	2	6	4
2	3	3	2	6	4
2	3	3	2	6	4
2	3	3	2	6	4
2	3	3	2	6	4
2	3	3	2	6	4
2	3	3	2	6	4
2	3	3	2	6	4
2	3	3	2	6	4
2	3	3	2	6	4
2	3	3	2	6	4
2	3	3	2	6	4
2	3	3	2	6	4
2	3	3	2	6	4
2	3	3	2	6	4
2	3	3	2	6	4
2	3	3	2	6	4
2	3	3	2	6	4
2	3	3	2	6	4
2	3	3	2	6	4
2	3	3	2	6	4
2	3	3	2	6	4
2	3	3	2	6	4
2	3	3	2	6	4
2	3	3	2	6	4
2	3	3	2	6	4
2	3	3	2	6	4
2	3	3	2	6	4
2	3	3	2	6	4
2	3	3	2	6	4
2	3	3	2	6	4
2	3	3	2	6	4
2	3	3	2	6	4
2	3	3	2	6	4
2	3	3	2	6	4
2	3	3	2	6	4
2	3	3	2	6	4
2	3	3	2	6	4
2	3	3	2	6	4
2	3	3	2	6	4
2	3	3	2	6	4
2	3	3	2	6	4
2	3	3	2	6	4
2	3	3	2	6	4
2	3	3	2	6	4
2	3	3	2	6	4
2	3	3	2	6	4
2	3	3	2	6	4
2	3	3	2	6	4
2	3	3	2	6	4
2	3	3	2	6	4
2	3	3	2	6	4
2	3	3	2	6	4
2	3	3	2	6	4
2	3	3	2	6	4
2	3	3	2	6	4
2	3	3	2	6	4
2	3	3	2	6	4
2	3	3	2	6	4
2	3	3	2	6	4
2	3	3	2	6	4
2	3	3	2	6	4
2	3	3	2	6	4
2	3	3	2	6	4
2	3	3	2	6	4
2	3	3	2	6	4
2	3	3	2	6	4
2	3	3	2	6	4
2	3	3	2	6	4
2	3	3	2	6	4
2	3	3	2	6	4
2	3	3	2	6	4
2	3	3	2	6	4
2	3	3	2	6	4
2	3	3	2	6	4
2	3	3	2	6	4
2	3	3	2	6	4
2	3	3	2	6	4
2	3	3	2	6	4
2	3	3	2	6	4
2	3	3	2	6	4
2	3	3	2	6	4
2	3	3	2	6	4
2	3	3	2	6	4
2	3	3	2	6	4
2	3	3	2	6	4
2	3	3	2	6	4
2	3	3	2	6	4
2	3	3	2	6	4
2	3	3	2	6	4
2	3	3	2	6	4
2	3	3	2	6	4
2	3	3	2	6	4
2	3	3	2	6	4
2	3	3	2	6	4
2	3	3	2	6	4
2	3	3	2	6	4
2	3	3	2	6	4
2	3	3	2	6	4
2	3	3	2	6	4
2	3	3	2	6	4
2	3	3	2	6	4
2	3	3	2	6	4
2	3	3	2	6	4
2	3	3	2	6	4
2	3	3	2	6	4
2	3	3	2	6	4
2	3	3	2	6	4
2	3	3	2	6	4
2	3	3	2	6	4
2	3	3	2	6	4
2	3	3	2	6	4
2	3	3	2	6	4
2	3	3	2	6	4
2	3	3	2	6	4
2	3	3	2	6	4
2	3	3	2	6	4
2	3	3	2	6	4
2	3	3	2	6	4
2	3	3	2	6	4
2	3	3	2	6	4
2	3	3	2	6	4
2	3	3	2	6	4
2	3	3	2	6	4
2	3	3	2	6	4
2	3	3	2	6	4
2	3	3	2	6	4
2	3	3	2	6	4
2	3	3	2	6	4
2	3	3	2	6	4
2	3	3	2	6	4
2	3	3	2	6	4
2	3	3	2	6	4
2	3	3	2	6	4
2	3	3	2	6	4
2	3	3	2	6	4
2	3	3	2	6	4
2	3	3	2	6	4
2	3	3	2	6	4
2	3	3	2	6	4
2	3	3	2	6	4
2	3	3	2	6	4
2	3	3	2	6	4
2	3	3	2	6	4
2	3	3	2	6	4
2	3	3	2	6	4
2	3	3	2	6	4
2	3	3	2	6	4
2	3	3	2	6	4
2	3	3	2	6	4
2	3	3	2	6	4
2	3	3	2	6	4
2	3	3	2	6	4
2	3	3	2	6	4
2	3	3	2	6	4
2	3	3	2	6	4
2	3	3	2	6	4
2	3	3	2	6	4
2	3	3	2	6	4
2	3	3	2	6	4
2	3	3	2	6	4
2	3	3	2	6	4
2	3	3	2	6	4
2	3	3	2	6	4
2	3	3	2	6	4
2	3	3	2	6	4
2	3	3	2	6	4
2	3	3	2	6	4
2	3	3	2	6	4
2	3	3	2	6	4
2	3	3	2	6	4
2	3	3	2	6	4
2	3	3	2	6	4
2	3	3	2	6	4
2	3	3	2	6	4
2	3	3	2	6	4
2	3	3	2	6	4
2	3	3	2	6	4
2	3	3	2	6	4
2	3	3	2	6	4
2	3	3	2	6	4
2	3	3	2	6	4
2	3	3	2	6	4
2	3	3	2	6	4
2	3	3	2	6	4
2	3	3	2	6	4
2	3	3	2	6	4
2	3	3	2	6	4
2	3	3	2	6	4
2	3	3	2	6	4
2	3	3	2	6	4
2	3	3	2	6	4
2	3	3	2	6	4
2	3	3	2	6	4
2	3	3	2	6	4
2	3	3	2	6	4
2	3	3	2	6	4
2	3	3	2	6	4
2	3	3	2	6	4
2	3	3	2	6	4
2	3	3	2	6	4
2	3	3	2	6	4
2	3	3	2	6	4
2	3	3	2	6	4
2	3	3	2	6	4
2	3	3	2	6	4
2	3	3	2	6	4
2	3	3	2	6	4
2	3	3	2	6	4
2	3	3	2	6	4
2	3	3	2	6	4
2	3	3	2	6	4
2	3	3	2	6	4
2	3	3	2	6	4
2	3	3	2	6	4
2	3	3	2	6	4
2	3	3	2	6	4
2	3	3	2	6	4
2	3	3	2	6	4
2	3	3	2	6	4
2	3	3	2	6	4
2	3	3	2	6	4
2	3	3	2	6	4
2	3	3	2	6	4
2	3	3	2	6	4
2	3	3	2	6	4
2	3	3	2	6	4
2	3	3	2	6	4
2	3	3	2	6	4
2	3	3	2	6	4
2	3	3	2	6	4
2	3	3	2	6	4
2	3	3	2	6	4
2	3	3	2	6	4
2	3	3	2	6	4
2	3	3	2	6	4
2	3	3	2	6	4
2	3	3	2	6	4
2	3	3	2	6	4
2	3	3	2	6	4
2	3	3	2	6	4
2	3	3	2	6	4
2	3	3	2	6	4
2	3	3	2	6	4
2	3	3	2	6	4
2	3	3	2	6	4
2	3	3	2	6	4
2	3	3	2	6	4
2	3	3	2	6	4
2	3	3	2	6	4
2	3	3	2	6	4
2	3	3	2	6	4
2	3	3	2	6	4
2	3	3	2	6	4
2	3	3	2	6	4
2	3	3	2	6	4
2	3	3	2	6	4
2	3	3	2	6	4
2	3	3	2	6	4
2	3	3	2	6	4
2	3	3	2	6	4
2	3	3	2	6	4
2	3	3	2	6	4
2	3	3	2	6	4
2	3	3	2	6	4
2	3	3	2	6	4
2	3	3	2	6	4
2	3	3	2	6	4
2	3	3	2	6	4
2	3	3	2	6	4
2	3	3	2	6	4
2	3	3	2	6	4
2	3	3	2	6	4
2	3	3	2	6	4
2	3	3	2	6	4
2	3	3	2	6	4
2	3	3	2	6	4
2	3	3	2	6	4
2	3	3	2	6	4
2	3	3	2	6	4
2	3	3	2	6	4
2	3	3	2	6	4
2	3	3	2	6	4
2	3	3	2	6	4
2	3	3	2	6	4
2	3	3	2	6	4
2	3	3	2	6	4
2	3	3	2	6	4
2	3	3	2	6	4
2	3	3	2	6	4
2	3	3	2	6	4
2	3	3	2	6	4
2	3	3	2	6	4
2	3	3	2	6	4
2	3	3	2	6	4
2	3	3	2	6	4
2	3	3	2	6	4
2	3	3	2	6	4
2	3	3	2	6	4
2	3	3	2	6	4
2	3	3	2	6	4
2	3	3	2	6	4
2	3	3	2	6	4
2	3	3	2	6	4
2	3	3	2	6	4
2	3	3	2	6	4
2	3	3	2	6	4
2	3	3	2	6	4
2	3	3	2	6	4
2	3	3	2	6	4
2	3	3	2	6	4
2	3	3	2	6	4
2	3	3	2	6	4
2	3	3	2	6	4
2	3	3	2	6	4
2	3	3	2	6	4
2	3	3	2	6	4
2	3	3	2	6	4
2	3	3	2	6	4
2	3	3	2	6	4
2	3	3	2	6	4
2	3	3	2	6	4
2	3	3	2	6	4
2	3	3	2	6	4
2	3	3	2	6	4
2	3	3	2	6	4
2	3	3	2	6	4
2	3	3	2	6	4
2	3	3	2	6	4
2	3	3	2	6	4
2	3	3	2	6	4
2	3	3	2	6	4
2	3	3	2	6	4
2	3	3	2	6	4
2	3	3	2	6	4
2	3	3	2	6	4
2	3	3	2	6	4
2	3	3	2	6	4
2	3	3	2	6	4
2	3	3	2	6	4
2	3	3	2	6	4
2	3	3	2	6	4
2	3	3	2	6	4
2	3	3	2	6	4
2	3	3	2	6	4
2	3	3	2	6	4
2	3	3	2	6	4
2	3	3	2	6	4
2	3	3	2	6	4
2	3	3	2	6	4
2	3	3	2	6	4
2	3	3	2	6	4
2	3	3	2	6	4
2	3	3	2	6	4
2	3	3	2	6	4
2	3	3	2	6	4
2	3	3	2	6	4
2	3	3	2	6	4
2	3	3	2	6	4
2	3	3	2	6	4
2	3	3	2	6	4
2	3	3	2	6	4
2	3	3	2	6	4
2	3	3	2	6	4
2	3	3	2	6	4
2	3	3	2	6	4
2	3	3	2	6	4
2	3	3	2	6	4

## Sheet: Mange
Mange	Season	Age	Sex	Breed	YEAR
1	1	1	1	1	1
1	1	1	1	1	1
1	1	1	1	1	1
1	1	1	1	1	1
1	1	1	1	1	1
1	1	1	1	1	1
1	1	1	1	1	1
1	1	1	1	1	1
1	1	1	1	1	1
1	1	1	1	1	1
1	1	1	1	1	1
1	1	1	1	1	1
1	1	1	1	1	1
1	1	1	1	1	1
1	1	1	1	1	1
1	1	1	1	1	1
1	1	1	1	1	1
1	1	1	1	1	1
1	1	1	1	1	1
1	1	1	1	1	1
1	1	1	1	1	1
1	1	1	1	1	1
1	1	1	1	1	1
1	1	2	1	1	1
1	1	2	1	1	1
1	1	2	1	1	1
1	1	2	1	1	1
1	1	2	1	1	1
1	1	2	1	1	1
1	1	2	1	1	1
1	1	2	1	1	1
1	1	2	1	1	1
1	1	2	1	1	1
1	1	2	1	1	2
1	1	2	1	1	2
1	1	2	1	2	2
1	1	2	1	2	2
1	1	2	1	2	2
1	1	2	1	2	2
1	1	2	1	2	2
1	1	2	1	2	2
1	1	2	1	2	2
1	1	2	1	2	2
1	1	2	1	2	2
1	1	2	1	2	2
1	1	2	1	2	2
1	1	2	1	2	2
1	2	2	1	2	2
1	2	2	1	2	2
1	2	2	1	2	2
1	2	2	1	2	2
1	2	2	1	2	2
1	2	2	1	2	2
1	2	2	1	2	2
1	2	3	1	2	2
1	2	3	1	2	2
1	2	3	1	2	2
1	2	3	1	2	2
1	2	3	1	2	2
1	2	3	1	2	3
1	2	3	1	2	3
1	2	3	1	2	3
1	2	3	1	3	3
1	2	3	1	3	3
1	2	3	1	3	3
1	2	3	1	3	3
1	2	3	1	3	3
1	2	3	1	3	3
1	2	3	1	3	3
1	2	3	1	3	3
1	2	3	1	3	3
1	2	3	1	3	3
1	2	3	1	3	3
1	2	3	1	3	3
1	2	3	1	3	3
1	2	3	1	3	3
1	2	3	1	3	3
1	2	3	1	4	3
1	2	3	1	4	3
1	2	3	1	4	3
1	2	3	1	4	3
1	2	3	2	4	3
1	2	3	2	4	3
1	2	3	2	4	3
1	2	3	2	4	3
1	2	3	2	4	3
1	2	3	2	4	3
1	2	3	2	4	3
1	2	3	2	4	3
1	2	3	2	5	3
1	2	3	2	5	3
1	2	3	2	5	3
1	2	3	2	5	3
1	2	3	2	5	3
1	2	3	2	5	3
1	2	3	2	5	3
1	2	3	2	5	3
1	2	3	2	6	3
1	2	3	2	6	3
1	2	3	2	6	3
1	2	3	2	6	4
1	2	3	2	6	4
1	2	3	2	6	4
1	2	3	2	6	4
1	2	3	2	6	4
1	2	3	2	6	4
1	2	3	2	6	4
1	2	3	2	6	4
1	2	3	2	6	4
1	2	3	2	6	4
1	2	3	2	6	4
1	2	3	2	6	4
1	2	3	2	6	4
1	2	3	2	6	4
1	2	3	2	6	4
1	2	3	2	6	4
1	3	3	2	6	4
1	3	3	2	6	4
1	3	3	2	6	4
1	3	3	2	6	4
1	3	3	2	6	4
1	3	3	2	6	4
1	3	3	2	6	4
1	3	3	2	6	4
1	3	3	2	6	4
1	3	3	2	6	4
1	3	3	2	6	4
1	3	3	2	6	4
1	3	3	2	6	4
1	3	3	2	6	4
1	3	3	2	6	4
1	3	3	2	6	4
1	3	3	2	6	4
1	3	3	2	6	4
1	3	3	2	6	4
1	3	3	2	6	4
1	3	3	2	6	4
1	3	3	2	6	4
1	3	3	2	6	4
1	3	3	2	6	4
1	3	3	2	6	4
1	3	3	2	6	4
1	3	3	2	6	4
1	3	3	2	6	4
1	3	3	2	6	4
1	3	3	2	6	4
1	3	3	2	6	4
1	3	3	2	6	4
2	1	1	1	1	1
2	1	1	1	1	1
2	1	1	1	1	1
2	1	1	1	1	1
2	1	1	1	1	1
2	1	1	1	1	1
2	1	1	1	1	1
2	1	1	1	1	1
2	1	1	1	1	1
2	1	1	1	1	1
2	1	1	1	1	1
2	1	1	1	1	1
2	1	1	1	1	1
2	1	1	1	1	1
2	1	1	1	1	1
2	1	1	1	1	1
2	1	1	1	1	1
2	1	1	1	1	1
2	1	1	1	1	1
2	1	1	1	1	1
2	1	1	1	1	1
2	1	1	1	1	1
2	1	1	1	1	1
2	1	1	1	1	1
2	1	1	1	1	1
2	1	1	1	1	1
2	1	1	1	1	1
2	1	1	1	1	1
2	1	1	1	1	1
2	1	1	1	1	1
2	1	1	1	1	1
2	1	1	1	1	1
2	1	1	1	1	1
2	1	1	1	1	1
2	1	1	1	1	1
2	1	1	1	1	1
2	1	1	1	1	1
2	1	1	1	1	1
2	1	1	1	1	1
2	1	1	1	1	1
2	1	1	1	1	1
2	1	1	1	1	1
2	1	1	1	1	1
2	1	1	1	1	1
2	1	1	1	1	1
2	1	1	1	1	1
2	1	1	1	1	1
2	1	1	1	1	1
2	1	1	1	1	1
2	1	1	1	1	1
2	1	1	1	1	1
2	1	1	1	1	1
2	1	1	1	1	1
2	1	1	1	1	1
2	1	1	1	1	1
2	1	1	1	1	1
2	1	1	1	1	1
2	1	1	1	1	1
2	1	1	1	1	1
2	1	1	1	1	1
2	1	1	1	1	1
2	1	1	1	1	1
2	1	1	1	1	1
2	1	1	1	1	1
2	1	1	1	1	1
2	1	1	1	1	1
2	1	1	1	1	1
2	1	1	1	1	1
2	1	1	1	1	1
2	1	1	1	1	1
2	1	1	1	1	1
2	1	1	1	1	1
2	1	1	1	1	1
2	1	1	1	1	1
2	1	1	1	1	1
2	1	1	1	1	1
2	1	1	1	1	1
2	1	1	1	1	1
2	1	1	1	1	1
2	1	1	1	1	1
2	1	1	1	1	1
2	1	1	1	1	1
2	1	1	1	1	1
2	1	1	1	1	1
2	1	1	1	1	1
2	1	1	1	1	1
2	1	1	1	1	1
2	1	1	1	1	1
2	1	1	1	1	1
2	1	1	1	1	1
2	1	1	1	1	1
2	1	1	1	1	1
2	1	1	1	1	1
2	1	1	1	1	1
2	1	1	1	1	1
2	1	1	1	1	1
2	1	1	1	1	1
2	1	1	1	1	1
2	1	1	1	1	1
2	1	1	1	1	1
2	1	1	1	1	1
2	1	1	1	1	1
2	1	1	1	1	1
2	1	1	1	1	1
2	1	1	1	1	1
2	1	1	1	1	1
2	1	1	1	1	1
2	1	1	1	1	1
2	1	1	1	1	1
2	1	1	1	1	1
2	1	1	1	1	1
2	1	1	1	1	1
2	1	1	1	1	1
2	1	1	1	1	1
2	1	1	1	1	1
2	1	1	1	1	1
2	1	1	1	1	1
2	1	1	1	1	1
2	1	1	1	1	1
2	1	1	1	1	1
2	1	1	1	1	1
2	1	1	1	1	1
2	1	1	1	1	1
2	1	1	1	1	1
2	1	1	1	1	1
2	1	1	1	1	1
2	1	1	1	1	1
2	1	1	1	1	1
2	1	1	1	1	1
2	1	1	1	1	1
2	1	1	1	1	1
2	1	1	1	1	1
2	1	1	1	1	1
2	1	1	1	1	1
2	1	1	1	1	1
2	1	1	1	1	1
2	1	1	1	1	1
2	1	1	1	1	1
2	1	1	1	1	1
2	1	1	1	1	1
2	1	1	1	1	1
2	1	1	1	1	1
2	1	1	1	1	1
2	1	1	1	1	1
2	1	1	1	1	1
2	1	1	1	1	1
2	1	1	1	1	1
2	1	1	1	1	1
2	1	1	1	1	1
2	1	1	1	1	1
2	1	1	1	1	1
2	1	1	1	1	1
2	1	1	1	1	1
2	1	1	1	1	1
2	1	1	1	1	1
2	1	1	1	1	1
2	1	1	1	1	1
2	1	1	1	1	1
2	1	1	1	1	1
2	1	1	1	1	1
2	1	1	1	1	1
2	1	1	1	1	1
2	1	1	1	1	1
2	1	1	1	1	1
2	1	1	1	1	1
2	1	1	1	1	1
2	1	1	1	1	1
2	1	1	1	1	1
2	1	1	1	1	1
2	1	1	1	1	1
2	1	1	1	1	1
2	1	1	1	1	1
2	1	1	1	1	1
2	1	1	1	1	1
2	1	1	1	1	1
2	1	1	1	1	1
2	1	1	1	1	1
2	1	1	1	1	1
2	1	1	1	1	1
2	1	1	1	1	1
2	1	1	1	1	1
2	1	1	1	1	1
2	1	1	1	1	1
2	1	1	1	1	1
2	1	1	1	1	1
2	1	1	1	1	1
2	1	1	1	1	1
2	1	1	1	1	1
2	1	1	1	1	1
2	1	1	1	1	1
2	1	1	1	1	1
2	1	1	1	1	1
2	1	1	1	1	1
2	1	1	1	1	1
2	1	1	1	1	1
2	1	1	1	1	1
2	1	1	1	1	1
2	1	1	1	1	1
2	1	1	1	1	1
2	1	1	1	1	1
2	1	1	1	1	1
2	1	1	1	1	1
2	1	1	1	1	1
2	1	1	1	1	1
2	1	1	1	1	1
2	1	1	1	1	1
2	1	1	1	1	1
2	1	1	1	1	1
2	1	1	1	1	1
2	1	1	1	1	1
2	1	1	1	1	1
2	1	1	1	1	1
2	1	1	1	1	1
2	1	1	1	1	1
2	1	1	1	1	1
2	1	1	1	1	1
2	1	1	1	1	1
2	1	1	1	1	1
2	1	1	1	1	1
2	1	1	1	1	1
2	1	1	1	1	1
2	1	1	1	1	1
2	1	1	1	1	1
2	1	1	1	1	1
2	1	1	1	1	1
2	1	1	1	1	1
2	1	1	1	1	1
2	1	1	1	1	1
2	1	1	1	1	1
2	1	1	1	1	1
2	1	1	1	1	1
2	1	1	1	1	1
2	1	1	1	1	1
2	1	1	1	1	1
2	1	1	1	1	1
2	1	1	1	1	1
2	1	1	1	1	1
2	1	1	1	1	1
2	1	1	1	1	1
2	1	1	1	1	1
2	1	1	1	1	1
2	1	1	1	1	1
2	1	1	1	1	1
2	1	1	1	1	1
2	1	1	1	1	1
2	1	1	1	1	1
2	1	1	1	1	1
2	1	1	1	1	1
2	1	1	1	1	1
2	1	1	1	1	1
2	1	1	1	1	1
2	1	1	1	1	1
2	1	1	1	1	1
2	1	1	1	1	1
2	1	1	1	1	1
2	1	1	1	1	1
2	1	1	1	1	1
2	1	1	1	1	1
2	1	1	1	1	1
2	1	1	1	1	1
2	1	1	1	1	1
2	1	1	1	1	1
2	1	1	1	1	1
2	1	1	1	1	1
2	1	1	1	1	1
2	1	1	1	1	1
2	1	1	1	1	1
2	1	1	1	1	1
2	1	1	1	1	1
2	1	1	1	1	1
2	1	1	1	1	1
2	1	1	1	1	1
2	1	1	1	1	1
2	1	1	1	1	1
2	1	1	1	1	1
2	1	1	1	1	1
2	1	1	1	1	1
2	1	1	1	2	1
2	1	1	1	2	1
2	1	1	1	2	1
2	1	1	1	2	1
2	1	1	1	2	1
2	1	1	1	2	1
2	1	1	1	2	1
2	1	1	1	2	1
2	1	1	1	2	1
2	1	1	1	2	1
2	1	1	1	2	1
2	1	1	1	2	1
2	1	1	1	2	1
2	1	1	1	2	1
2	1	1	1	2	1
2	1	1	1	2	1
2	1	1	1	2	1
2	1	1	1	2	1
2	1	1	1	2	1
2	1	1	1	2	1
2	1	1	1	2	1
2	1	1	1	2	1
2	1	1	1	2	1
2	1	1	1	2	1
2	1	1	1	2	1
2	1	1	1	2	1
2	1	1	1	2	1
2	1	1	1	2	1
2	1	1	1	2	1
2	1	1	1	2	1
2	1	1	1	2	1
2	1	1	1	2	1
2	1	1	1	2	1
2	1	1	1	2	1
2	1	1	1	2	1
2	1	1	1	2	1
2	1	1	1	2	1
2	1	1	1	2	1
2	1	1	1	2	1
2	1	1	1	2	1
2	1	1	1	2	1
2	1	1	1	2	1
2	1	1	1	2	1
2	1	1	1	2	1
2	1	1	1	2	1
2	1	1	1	2	1
2	1	1	1	2	1
2	1	1	1	2	1
2	1	1	1	2	1
2	1	1	1	2	1
2	1	1	1	2	2
2	1	1	1	2	2
2	1	1	1	2	2
2	1	1	1	2	2
2	1	1	1	2	2
2	1	1	1	2	2
2	1	1	1	2	2
2	1	1	1	2	2
2	1	1	1	2	2
2	1	1	1	2	2
2	1	1	1	2	2
2	1	1	1	2	2
2	1	1	1	2	2
2	1	1	1	2	2
2	1	1	1	2	2
2	1	1	1	2	2
2	1	1	1	2	2
2	1	1	1	2	2
2	1	1	1	2	2
2	1	1	1	2	2
2	1	1	1	2	2
2	1	1	1	2	2
2	1	1	1	2	2
2	1	1	1	2	2
2	1	1	1	2	2
2	1	1	1	2	2
2	1	1	1	2	2
2	1	1	1	2	2
2	1	1	1	2	2
2	1	1	1	2	2
2	1	1	1	2	2
2	1	1	1	2	2
2	1	1	1	2	2
2	1	1	1	2	2
2	1	1	1	2	2
2	1	1	1	2	2
2	1	1	1	2	2
2	1	1	1	2	2
2	1	1	1	2	2
2	1	1	1	2	2
2	1	1	1	2	2
2	1	1	1	2	2
2	1	1	1	2	2
2	1	1	1	2	2
2	1	1	1	2	2
2	1	1	1	2	2
2	1	1	1	2	2
2	1	1	1	2	2
2	1	1	1	2	2
2	1	1	1	2	2
2	1	1	1	2	2
2	1	1	1	2	2
2	1	1	1	2	2
2	1	1	1	2	2
2	1	1	1	2	2
2	1	1	1	2	2
2	1	1	1	2	2
2	1	1	1	2	2
2	1	1	1	2	2
2	1	1	1	2	2
2	1	1	1	2	2
2	1	1	1	2	2
2	1	1	1	2	2
2	1	1	1	2	2
2	1	1	1	2	2
2	1	1	1	2	2
2	1	1	1	2	2
2	1	1	1	2	2
2	1	1	1	2	2
2	1	1	1	2	2
2	1	1	1	2	2
2	1	1	1	2	2
2	1	1	1	2	2
2	1	1	1	2	2
2	1	1	1	2	2
2	1	1	1	2	2
2	1	1	1	2	2
2	1	1	1	2	2
2	1	1	1	2	2
2	1	1	1	2	2
2	1	1	1	2	2
2	1	1	1	2	2
2	1	1	1	2	2
2	1	2	1	2	2
2	1	2	1	2	2
2	1	2	1	2	2
2	1	2	1	2	2
2	1	2	1	2	2
2	1	2	1	2	2
2	1	2	1	2	2
2	1	2	1	2	2
2	1	2	1	2	2
2	1	2	1	2	2
2	1	2	1	2	2
2	1	2	1	2	2
2	1	2	1	2	2
2	1	2	1	2	2
2	1	2	1	2	2
2	1	2	1	2	2
2	1	2	1	2	2
2	1	2	1	2	2
2	1	2	1	2	2
2	1	2	1	2	2
2	1	2	1	2	2
2	1	2	1	2	2
2	1	2	1	2	2
2	1	2	1	2	2
2	1	2	1	2	2
2	1	2	1	2	2
2	1	2	1	2	2
2	1	2	1	2	2
2	1	2	1	2	2
2	1	2	1	2	2
2	1	2	1	2	2
2	1	2	1	2	2
2	1	2	1	2	2
2	1	2	1	2	2
2	1	2	1	2	2
2	1	2	1	2	2
2	1	2	1	2	2
2	1	2	1	2	2
2	1	2	1	2	2
2	1	2	1	2	2
2	1	2	1	2	2
2	1	2	1	2	2
2	1	2	1	2	2
2	1	2	1	2	2
2	1	2	1	2	2
2	1	2	1	2	2
2	1	2	1	2	2
2	1	2	1	2	2
2	1	2	1	2	2
2	1	2	1	2	2
2	2	2	1	2	2
2	2	2	1	2	2
2	2	2	1	2	2
2	2	2	1	2	2
2	2	2	1	2	2
2	2	2	1	2	2
2	2	2	1	2	2
2	2	2	1	2	2
2	2	2	1	2	2
2	2	2	1	2	2
2	2	2	1	2	2
2	2	2	1	2	2
2	2	2	1	2	2
2	2	2	1	2	2
2	2	2	1	2	2
2	2	2	1	2	2
2	2	2	1	2	2
2	2	2	1	2	2
2	2	2	1	2	2
2	2	2	1	2	2
2	2	2	1	2	2
2	2	2	1	2	2
2	2	2	1	2	2
2	2	2	1	2	2
2	2	2	1	2	2
2	2	2	1	2	2
2	2	2	1	2	2
2	2	2	1	2	2
2	2	2	1	2	2
2	2	2	1	2	2
2	2	2	1	2	2
2	2	2	1	2	2
2	2	2	1	2	2
2	2	2	1	2	2
2	2	2	1	2	2
2	2	2	1	2	2
2	2	2	1	2	2
2	2	2	1	2	2
2	2	2	1	2	2
2	2	2	1	2	2
2	2	2	1	2	2
2	2	2	1	2	2
2	2	2	1	2	2
2	2	2	1	2	2
2	2	2	1	2	2
2	2	2	1	2	2
2	2	2	1	2	2
2	2	2	1	2	2
2	2	2	1	2	2
2	2	2	1	2	2
2	2	2	1	2	2
2	2	2	1	2	2
2	2	2	1	2	2
2	2	2	1	2	2
2	2	2	1	2	2
2	2	2	1	2	2
2	2	2	1	2	2
2	2	2	1	2	2
2	2	2	1	2	2
2	2	2	1	2	2
2	2	2	1	2	2
2	2	2	1	2	2
2	2	2	1	3	2
2	2	2	1	3	2
2	2	2	1	3	2
2	2	2	1	3	2
2	2	2	1	3	2
2	2	2	1	3	2
2	2	2	1	3	2
2	2	2	1	3	2
2	2	2	1	3	2
2	2	2	1	3	2
2	2	2	1	3	2
2	2	2	1	3	2
2	2	2	1	3	2
2	2	2	1	3	2
2	2	2	1	3	2
2	2	2	1	3	2
2	2	2	1	3	2
2	2	2	1	3	2
2	2	2	1	3	2
2	2	2	1	3	2
2	2	2	1	3	2
2	2	2	1	3	2
2	2	2	1	3	2
2	2	2	1	3	2
2	2	2	1	3	2
2	2	2	1	3	2
2	2	2	1	3	2
2	2	2	1	3	2
2	2	2	1	3	2
2	2	2	1	3	2
2	2	2	1	3	2
2	2	2	1	3	2
2	2	2	1	3	2
2	2	2	1	3	2
2	2	2	1	3	2
2	2	2	1	3	2
2	2	2	1	3	2
2	2	2	1	3	2
2	2	2	1	3	2
2	2	2	1	3	2
2	2	2	1	3	2
2	2	2	1	3	2
2	2	2	1	3	2
2	2	2	1	3	2
2	2	2	1	3	2
2	2	2	1	3	2
2	2	2	1	3	2
2	2	2	1	3	2
2	2	2	1	3	2
2	2	2	1	3	2
2	2	2	1	3	2
2	2	2	1	3	2
2	2	2	1	3	2
2	2	2	1	3	2
2	2	2	1	3	2
2	2	2	1	3	2
2	2	2	1	3	2
2	2	2	1	3	2
2	2	2	1	3	2
2	2	2	1	3	2
2	2	2	1	3	2
2	2	2	1	3	2
2	2	2	1	3	2
2	2	2	1	3	2
2	2	2	1	3	2
2	2	2	1	3	2
2	2	2	1	3	2
2	2	2	1	3	2
2	2	2	1	3	2
2	2	2	1	3	2
2	2	2	1	3	2
2	2	2	1	3	2
2	2	2	1	3	2
2	2	2	1	3	2
2	2	2	1	3	2
2	2	2	1	3	2
2	2	2	1	3	2
2	2	2	1	3	2
2	2	2	1	3	2
2	2	2	1	3	2
2	2	2	1	3	2
2	2	2	1	3	2
2	2	2	1	3	2
2	2	2	1	3	2
2	2	2	1	3	2
2	2	2	1	3	2
2	2	2	1	3	2
2	2	2	1	3	2
2	2	2	1	3	2
2	2	2	1	3	2
2	2	2	1	3	2
2	2	2	1	3	2
2	2	2	1	3	2
2	2	2	1	3	2
2	2	2	1	3	2
2	2	2	1	3	2
2	2	2	1	3	2
2	2	2	1	3	2
2	2	2	1	3	2
2	2	2	1	3	2
2	2	2	1	3	2
2	2	2	1	3	2
2	2	2	1	3	2
2	2	2	1	3	2
2	2	2	1	3	2
2	2	2	1	3	2
2	2	2	1	3	2
2	2	2	1	3	2
2	2	2	1	3	2
2	2	2	1	3	2
2	2	2	1	3	2
2	2	2	1	3	2
2	2	2	1	3	2
2	2	2	1	3	2
2	2	2	1	3	2
2	2	2	1	3	2
2	2	2	1	3	2
2	2	2	1	3	2
2	2	2	1	3	2
2	2	2	1	3	2
2	2	2	1	3	2
2	2	2	1	3	2
2	2	2	1	3	2
2	2	2	1	3	2
2	2	2	1	3	2
2	2	2	1	3	2
2	2	2	1	3	2
2	2	2	1	3	2
2	2	2	1	3	2
2	2	2	1	3	2
2	2	2	1	3	2
2	2	2	1	3	2
2	2	2	1	3	2
2	2	2	1	3	2
2	2	2	1	3	2
2	2	2	1	3	2
2	2	2	1	3	2
2	2	2	1	3	2
2	2	2	1	3	2
2	2	2	1	3	2
2	2	2	1	3	2
2	2	2	1	3	2
2	2	2	1	3	2
2	2	2	1	3	2
2	2	2	1	3	2
2	2	2	1	3	2
2	2	2	1	3	2
2	2	2	1	3	2
2	2	2	1	3	2
2	2	2	1	3	2
2	2	2	1	3	3
2	2	2	1	3	3
2	2	2	1	3	3
2	2	2	1	3	3
2	2	2	1	3	3
2	2	2	1	3	3
2	2	2	1	3	3
2	2	2	1	3	3
2	2	2	1	3	3
2	2	2	1	3	3
2	2	2	1	3	3
2	2	2	1	3	3
2	2	2	1	3	3
2	2	2	1	3	3
2	2	2	1	3	3
2	2	2	1	3	3
2	2	2	1	3	3
2	2	2	1	3	3
2	2	2	1	3	3
2	2	2	1	3	3
2	2	2	1	3	3
2	2	2	1	3	3
2	2	2	1	3	3
2	2	2	1	3	3
2	2	2	1	3	3
2	2	2	1	3	3
2	2	2	1	3	3
2	2	2	1	3	3
2	2	2	1	3	3
2	2	2	1	3	3
2	2	2	1	3	3
2	2	2	1	3	3
2	2	2	1	3	3
2	2	2	1	3	3
2	2	2	1	3	3
2	2	2	1	3	3
2	2	2	1	3	3
2	2	2	1	3	3
2	2	2	1	3	3
2	2	2	1	3	3
2	2	2	1	3	3
2	2	2	1	3	3
2	2	2	1	3	3
2	2	2	1	3	3
2	2	2	1	3	3
2	2	2	1	3	3
2	2	2	1	3	3
2	2	2	1	4	3
2	2	2	1	4	3
2	2	2	1	4	3
2	2	2	1	4	3
2	2	2	1	4	3
2	2	2	1	4	3
2	2	3	1	4	3
2	2	3	1	4	3
2	2	3	1	4	3
2	2	3	1	4	3
2	2	3	1	4	3
2	2	3	1	4	3
2	2	3	1	4	3
2	2	3	1	4	3
2	2	3	1	4	3
2	2	3	1	4	3
2	2	3	2	4	3
2	2	3	2	4	3
2	2	3	2	4	3
2	2	3	2	4	3
2	2	3	2	4	3
2	2	3	2	4	3
2	2	3	2	4	3
2	2	3	2	4	3
2	2	3	2	4	3
2	2	3	2	4	3
2	2	3	2	4	3
2	2	3	2	4	3
2	2	3	2	4	3
2	2	3	2	4	3
2	2	3	2	4	3
2	2	3	2	4	3
2	2	3	2	4	3
2	2	3	2	4	3
2	2	3	2	4	3
2	2	3	2	4	3
2	2	3	2	4	3
2	2	3	2	4	3
2	2	3	2	4	3
2	2	3	2	4	3
2	2	3	2	4	3
2	2	3	2	4	3
2	2	3	2	4	3
2	2	3	2	4	3
2	2	3	2	4	3
2	2	3	2	4	3
2	2	3	2	4	3
2	2	3	2	4	3
2	2	3	2	4	3
2	2	3	2	4	3
2	2	3	2	4	3
2	2	3	2	4	3
2	2	3	2	4	3
2	2	3	2	4	3
2	2	3	2	4	3
2	2	3	2	4	3
2	2	3	2	4	3
2	2	3	2	4	3
2	2	3	2	4	3
2	2	3	2	4	3
2	2	3	2	4	3
2	2	3	2	4	3
2	2	3	2	4	3
2	2	3	2	4	3
2	2	3	2	4	3
2	2	3	2	4	3
2	2	3	2	4	3
2	2	3	2	4	3
2	2	3	2	4	3
2	2	3	2	4	3
2	2	3	2	4	3
2	2	3	2	4	3
2	2	3	2	4	3
2	2	3	2	4	3
2	2	3	2	4	3
2	2	3	2	4	3
2	2	3	2	4	3
2	2	3	2	4	3
2	2	3	2	4	3
2	2	3	2	4	3
2	2	3	2	4	3
2	2	3	2	4	3
2	2	3	2	4	3
2	2	3	2	4	3
2	2	3	2	4	3
2	2	3	2	4	3
2	2	3	2	4	3
2	2	3	2	4	3
2	2	3	2	4	3
2	2	3	2	4	3
2	2	3	2	4	3
2	2	3	2	4	3
2	2	3	2	4	3
2	2	3	2	4	3
2	2	3	2	4	3
2	2	3	2	4	3
2	2	3	2	4	3
2	2	3	2	4	3
2	2	3	2	4	3
2	2	3	2	4	3
2	2	3	2	4	3
2	2	3	2	4	3
2	2	3	2	4	3
2	2	3	2	4	3
2	2	3	2	4	3
2	2	3	2	4	3
2	2	3	2	4	3
2	2	3	2	4	3
2	2	3	2	4	3
2	2	3	2	4	3
2	2	3	2	4	3
2	2	3	2	4	3
2	2	3	2	4	3
2	2	3	2	4	3
2	2	3	2	4	3
2	2	3	2	4	3
2	2	3	2	4	3
2	2	3	2	4	3
2	2	3	2	4	3
2	2	3	2	4	3
2	2	3	2	4	3
2	2	3	2	4	3
2	2	3	2	4	3
2	2	3	2	4	3
2	2	3	2	4	3
2	2	3	2	4	3
2	2	3	2	4	3
2	2	3	2	4	3
2	2	3	2	4	3
2	2	3	2	4	3
2	2	3	2	4	3
2	2	3	2	4	3
2	2	3	2	4	3
2	2	3	2	4	3
2	2	3	2	4	3
2	2	3	2	4	3
2	2	3	2	4	3
2	2	3	2	4	3
2	2	3	2	4	3
2	2	3	2	4	3
2	2	3	2	4	3
2	2	3	2	4	3
2	2	3	2	4	3
2	2	3	2	4	3
2	2	3	2	4	3
2	2	3	2	4	3
2	2	3	2	4	3
2	2	3	2	4	3
2	2	3	2	4	3
2	2	3	2	4	3
2	2	3	2	4	3
2	2	3	2	4	3
2	2	3	2	4	3
2	2	3	2	4	3
2	2	3	2	4	3
2	2	3	2	4	3
2	2	3	2	4	3
2	2	3	2	4	3
2	2	3	2	4	3
2	2	3	2	4	3
2	2	3	2	4	3
2	2	3	2	4	3
2	2	3	2	4	3
2	2	3	2	4	3
2	2	3	2	4	3
2	2	3	2	4	3
2	2	3	2	4	3
2	2	3	2	4	3
2	2	3	2	4	3
2	2	3	2	4	3
2	2	3	2	4	3
2	2	3	2	4	3
2	2	3	2	4	3
2	2	3	2	4	3
2	2	3	2	4	3
2	2	3	2	4	3
2	2	3	2	4	3
2	2	3	2	4	3
2	2	3	2	4	3
2	2	3	2	4	3
2	2	3	2	4	3
2	2	3	2	4	3
2	2	3	2	4	3
2	2	3	2	4	3
2	2	3	2	4	3
2	2	3	2	4	3
2	2	3	2	4	3
2	2	3	2	4	3
2	2	3	2	4	3
2	2	3	2	4	3
2	2	3	2	4	3
2	2	3	2	4	3
2	2	3	2	4	3
2	2	3	2	4	3
2	2	3	2	4	3
2	2	3	2	4	3
2	2	3	2	4	3
2	2	3	2	4	3
2	2	3	2	4	3
2	2	3	2	4	3
2	2	3	2	4	3
2	2	3	2	4	3
2	2	3	2	4	3
2	2	3	2	4	3
2	2	3	2	4	3
2	2	3	2	4	3
2	2	3	2	4	3
2	2	3	2	4	3
2	2	3	2	4	3
2	2	3	2	4	3
2	2	3	2	4	3
2	2	3	2	4	3
2	2	3	2	4	3
2	2	3	2	4	3
2	2	3	2	4	3
2	2	3	2	4	3
2	2	3	2	4	3
2	3	3	2	4	3
2	3	3	2	4	3
2	3	3	2	4	3
2	3	3	2	4	3
2	3	3	2	4	3
2	3	3	2	4	3
2	3	3	2	4	3
2	3	3	2	4	3
2	3	3	2	4	3
2	3	3	2	4	3
2	3	3	2	4	3
2	3	3	2	4	3
2	3	3	2	4	3
2	3	3	2	4	3
2	3	3	2	4	3
2	3	3	2	4	3
2	3	3	2	4	3
2	3	3	2	4	3
2	3	3	2	4	3
2	3	3	2	4	3
2	3	3	2	4	3
2	3	3	2	4	3
2	3	3	2	4	3
2	3	3	2	4	3
2	3	3	2	4	3
2	3	3	2	4	3
2	3	3	2	4	3
2	3	3	2	4	3
2	3	3	2	4	3
2	3	3	2	4	3
2	3	3	2	4	3
2	3	3	2	4	3
2	3	3	2	4	3
2	3	3	2	4	3
2	3	3	2	4	3
2	3	3	2	4	3
2	3	3	2	4	3
2	3	3	2	4	3
2	3	3	2	4	3
2	3	3	2	4	3
2	3	3	2	4	3
2	3	3	2	4	3
2	3	3	2	4	3
2	3	3	2	4	3
2	3	3	2	4	3
2	3	3	2	4	3
2	3	3	2	4	3
2	3	3	2	4	3
2	3	3	2	4	3
2	3	3	2	4	3
2	3	3	2	5	3
2	3	3	2	5	3
2	3	3	2	5	3
2	3	3	2	5	3
2	3	3	2	5	3
2	3	3	2	5	3
2	3	3	2	5	3
2	3	3	2	5	3
2	3	3	2	5	3
2	3	3	2	5	3
2	3	3	2	5	3
2	3	3	2	5	3
2	3	3	2	5	3
2	3	3	2	5	3
2	3	3	2	5	3
2	3	3	2	5	3
2	3	3	2	5	3
2	3	3	2	5	3
2	3	3	2	5	3
2	3	3	2	5	3
2	3	3	2	5	3
2	3	3	2	5	3
2	3	3	2	5	3
2	3	3	2	5	3
2	3	3	2	5	3
2	3	3	2	5	3
2	3	3	2	5	3
2	3	3	2	5	3
2	3	3	2	5	3
2	3	3	2	5	3
2	3	3	2	5	3
2	3	3	2	5	3
2	3	3	2	5	3
2	3	3	2	5	3
2	3	3	2	5	3
2	3	3	2	5	3
2	3	3	2	5	3
2	3	3	2	5	3
2	3	3	2	5	3
2	3	3	2	5	3
2	3	3	2	5	3
2	3	3	2	5	3
2	3	3	2	5	3
2	3	3	2	5	3
2	3	3	2	5	3
2	3	3	2	5	3
2	3	3	2	5	3
2	3	3	2	5	3
2	3	3	2	5	3
2	3	3	2	5	3
2	3	3	2	5	3
2	3	3	2	5	3
2	3	3	2	5	3
2	3	3	2	5	3
2	3	3	2	5	3
2	3	3	2	6	3
2	3	3	2	6	3
2	3	3	2	6	3
2	3	3	2	6	3
2	3	3	2	6	3
2	3	3	2	6	3
2	3	3	2	6	3
2	3	3	2	6	4
2	3	3	2	6	4
2	3	3	2	6	4
2	3	3	2	6	4
2	3	3	2	6	4
2	3	3	2	6	4
2	3	3	2	6	4
2	3	3	2	6	4
2	3	3	2	6	4
2	3	3	2	6	4
2	3	3	2	6	4
2	3	3	2	6	4
2	3	3	2	6	4
2	3	3	2	6	4
2	3	3	2	6	4
2	3	3	2	6	4
2	3	3	2	6	4
2	3	3	2	6	4
2	3	3	2	6	4
2	3	3	2	6	4
2	3	3	2	6	4
2	3	3	2	6	4
2	3	3	2	6	4
2	3	3	2	6	4
2	3	3	2	6	4
2	3	3	2	6	4
2	3	3	2	6	4
2	3	3	2	6	4
2	3	3	2	6	4
2	3	3	2	6	4
2	3	3	2	6	4
2	3	3	2	6	4
2	3	3	2	6	4
2	3	3	2	6	4
2	3	3	2	6	4
2	3	3	2	6	4
2	3	3	2	6	4
2	3	3	2	6	4
2	3	3	2	6	4
2	3	3	2	6	4
2	3	3	2	6	4
2	3	3	2	6	4
2	3	3	2	6	4
2	3	3	2	6	4
2	3	3	2	6	4
2	3	3	2	6	4
2	3	3	2	6	4
2	3	3	2	6	4
2	3	3	2	6	4
2	3	3	2	6	4
2	3	3	2	6	4
2	3	3	2	6	4
2	3	3	2	6	4
2	3	3	2	6	4
2	3	3	2	6	4
2	3	3	2	6	4
2	3	3	2	6	4
2	3	3	2	6	4
2	3	3	2	6	4
2	3	3	2	6	4
2	3	3	2	6	4
2	3	3	2	6	4
2	3	3	2	6	4
2	3	3	2	6	4
2	3	3	2	6	4
2	3	3	2	6	4
2	3	3	2	6	4
2	3	3	2	6	4
2	3	3	2	6	4
2	3	3	2	6	4
2	3	3	2	6	4
2	3	3	2	6	4
2	3	3	2	6	4
2	3	3	2	6	4
2	3	3	2	6	4
2	3	3	2	6	4
2	3	3	2	6	4
2	3	3	2	6	4
2	3	3	2	6	4
2	3	3	2	6	4
2	3	3	2	6	4
2	3	3	2	6	4
2	3	3	2	6	4
2	3	3	2	6	4
2	3	3	2	6	4
2	3	3	2	6	4
2	3	3	2	6	4
2	3	3	2	6	4
2	3	3	2	6	4
2	3	3	2	6	4
2	3	3	2	6	4
2	3	3	2	6	4
2	3	3	2	6	4
2	3	3	2	6	4
2	3	3	2	6	4
2	3	3	2	6	4
2	3	3	2	6	4
2	3	3	2	6	4
2	3	3	2	6	4
2	3	3	2	6	4
2	3	3	2	6	4
2	3	3	2	6	4
2	3	3	2	6	4
2	3	3	2	6	4
2	3	3	2	6	4
2	3	3	2	6	4
2	3	3	2	6	4
2	3	3	2	6	4
2	3	3	2	6	4
2	3	3	2	6	4
2	3	3	2	6	4
2	3	3	2	6	4
2	3	3	2	6	4
2	3	3	2	6	4
2	3	3	2	6	4
2	3	3	2	6	4
2	3	3	2	6	4
2	3	3	2	6	4
2	3	3	2	6	4
2	3	3	2	6	4
2	3	3	2	6	4
2	3	3	2	6	4
2	3	3	2	6	4
2	3	3	2	6	4
2	3	3	2	6	4
2	3	3	2	6	4
2	3	3	2	6	4
2	3	3	2	6	4
2	3	3	2	6	4
2	3	3	2	6	4
2	3	3	2	6	4
2	3	3	2	6	4
2	3	3	2	6	4
2	3	3	2	6	4
2	3	3	2	6	4
2	3	3	2	6	4
2	3	3	2	6	4
2	3	3	2	6	4
2	3	3	2	6	4
2	3	3	2	6	4
2	3	3	2	6	4
2	3	3	2	6	4
2	3	3	2	6	4
2	3	3	2	6	4
2	3	3	2	6	4
2	3	3	2	6	4
2	3	3	2	6	4
2	3	3	2	6	4
2	3	3	2	6	4
2	3	3	2	6	4
2	3	3	2	6	4
2	3	3	2	6	4
2	3	3	2	6	4
2	3	3	2	6	4
2	3	3	2	6	4
2	3	3	2	6	4
2	3	3	2	6	4
2	3	3	2	6	4
2	3	3	2	6	4
2	3	3	2	6	4
2	3	3	2	6	4
2	3	3	2	6	4
2	3	3	2	6	4
2	3	3	2	6	4
2	3	3	2	6	4
2	3	3	2	6	4
2	3	3	2	6	4
2	3	3	2	6	4
2	3	3	2	6	4
2	3	3	2	6	4
2	3	3	2	6	4
2	3	3	2	6	4
2	3	3	2	6	4
2	3	3	2	6	4
2	3	3	2	6	4
2	3	3	2	6	4
2	3	3	2	6	4
2	3	3	2	6	4
2	3	3	2	6	4
2	3	3	2	6	4
2	3	3	2	6	4
2	3	3	2	6	4
2	3	3	2	6	4
2	3	3	2	6	4
2	3	3	2	6	4
2	3	3	2	6	4
2	3	3	2	6	4
2	3	3	2	6	4
2	3	3	2	6	4
2	3	3	2	6	4
2	3	3	2	6	4
2	3	3	2	6	4
2	3	3	2	6	4
2	3	3	2	6	4
2	3	3	2	6	4
2	3	3	2	6	4
2	3	3	2	6	4
2	3	3	2	6	4
2	3	3	2	6	4
2	3	3	2	6	4
2	3	3	2	6	4
2	3	3	2	6	4
2	3	3	2	6	4
2	3	3	2	6	4
2	3	3	2	6	4
2	3	3	2	6	4
2	3	3	2	6	4
2	3	3	2	6	4
2	3	3	2	6	4
2	3	3	2	6	4
2	3	3	2	6	4
2	3	3	2	6	4
2	3	3	2	6	4
2	3	3	2	6	4
2	3	3	2	6	4
2	3	3	2	6	4
2	3	3	2	6	4
2	3	3	2	6	4
2	3	3	2	6	4
2	3	3	2	6	4
2	3	3	2	6	4
2	3	3	2	6	4
2	3	3	2	6	4
2	3	3	2	6	4
2	3	3	2	6	4
2	3	3	2	6	4
2	3	3	2	6	4
2	3	3	2	6	4
2	3	3	2	6	4
2	3	3	2	6	4
2	3	3	2	6	4
2	3	3	2	6	4
2	3	3	2	6	4
2	3	3	2	6	4
2	3	3	2	6	4
2	3	3	2	6	4
2	3	3	2	6	4
2	3	3	2	6	4
2	3	3	2	6	4
2	3	3	2	6	4
2	3	3	2	6	4
2	3	3	2	6	4
2	3	3	2	6	4
2	3	3	2	6	4
2	3	3	2	6	4
2	3	3	2	6	4
2	3	3	2	6	4
2	3	3	2	6	4
2	3	3	2	6	4
2	3	3	2	6	4
2	3	3	2	6	4
2	3	3	2	6	4
2	3	3	2	6	4
2	3	3	2	6	4
2	3	3	2	6	4
2	3	3	2	6	4
2	3	3	2	6	4
2	3	3	2	6	4
2	3	3	2	6	4
2	3	3	2	6	4
2	3	3	2	6	4
2	3	3	2	6	4
2	3	3	2	6	4
2	3	3	2	6	4
2	3	3	2	6	4
2	3	3	2	6	4
2	3	3	2	6	4
2	3	3	2	6	4
2	3	3	2	6	4
2	3	3	2	6	4
2	3	3	2	6	4
2	3	3	2	6	4
2	3	3	2	6	4
2	3	3	2	6	4
2	3	3	2	6	4
2	3	3	2	6	4
2	3	3	2	6	4
2	3	3	2	6	4
2	3	3	2	6	4
2	3	3	2	6	4
2	3	3	2	6	4
2	3	3	2	6	4
2	3	3	2	6	4
2	3	3	2	6	4
2	3	3	2	6	4
2	3	3	2	6	4
2	3	3	2	6	4
2	3	3	2	6	4
2	3	3	2	6	4
2	3	3	2	6	4
2	3	3	2	6	4
2	3	3	2	6	4
2	3	3	2	6	4
2	3	3	2	6	4
2	3	3	2	6	4
2	3	3	2	6	4
2	3	3	2	6	4
2	3	3	2	6	4
2	3	3	2	6	4
2	3	3	2	6	4
2	3	3	2	6	4
2	3	3	2	6	4
2	3	3	2	6	4
2	3	3	2	6	4
2	3	3	2	6	4
2	3	3	2	6	4
2	3	3	2	6	4
2	3	3	2	6	4
2	3	3	2	6	4
2	3	3	2	6	4
2	3	3	2	6	4
2	3	3	2	6	4
2	3	3	2	6	4
2	3	3	2	6	4
2	3	3	2	6	4
2	3	3	2	6	4
2	3	3	2	6	4
2	3	3	2	6	4
2	3	3	2	6	4
2	3	3	2	6	4
2	3	3	2	6	4
2	3	3	2	6	4
2	3	3	2	6	4
2	3	3	2	6	4
2	3	3	2	6	4
2	3	3	2	6	4
2	3	3	2	6	4
2	3	3	2	6	4
2	3	3	2	6	4
2	3	3	2	6	4
2	3	3	2	6	4
2	3	3	2	6	4
2	3	3	2	6	4
2	3	3	2	6	4
2	3	3	2	6	4
2	3	3	2	6	4
2	3	3	2	6	4
2	3	3	2	6	4
2	3	3	2	6	4
2	3	3	2	6	4
2	3	3	2	6	4
2	3	3	2	6	4
2	3	3	2	6	4
2	3	3	2	6	4
2	3	3	2	6	4
2	3	3	2	6	4
2	3	3	2	6	4
2	3	3	2	6	4
2	3	3	2	6	4
2	3	3	2	6	4
2	3	3	2	6	4
2	3	3	2	6	4
2	3	3	2	6	4
2	3	3	2	6	4
2	3	3	2	6	4
2	3	3	2	6	4
2	3	3	2	6	4
2	3	3	2	6	4
2	3	3	2	6	4
2	3	3	2	6	4
2	3	3	2	6	4

## Sheet: Myiasis
Myiasis	Season	Age	Sex	Breed	YEAR
1	1	1	1	1	1
1	1	1	1	1	1
1	1	1	1	1	1
1	1	1	1	1	1
1	1	1	1	1	1
1	1	1	1	1	1
1	1	1	1	1	1
1	2	1	1	1	1
1	2	1	1	2	1
1	2	1	1	2	1
1	2	1	1	2	1
1	2	1	1	2	1
1	2	1	1	2	2
1	2	1	1	3	2
1	2	1	1	3	2
1	2	1	1	3	2
1	2	1	1	3	2
1	2	1	2	4	2
1	2	1	2	4	2
1	2	1	2	4	2
1	2	1	2	4	2
1	2	1	2	4	2
1	2	1	2	5	3
1	2	1	2	5	3
1	2	1	2	6	3
1	2	1	2	6	3
1	2	2	2	6	3
1	2	2	2	6	3
1	2	2	2	6	3
1	3	2	2	6	3
1	3	2	2	6	4
1	3	2	2	6	4
1	3	2	2	6	4
1	3	2	2	6	4
1	3	3	2	6	4
1	3	3	2	6	4
1	3	3	2	6	4
1	3	3	2	6	4
1	3	3	2	6	4
1	3	3	2	6	4
1	3	3	2	6	4
2	1	1	1	1	1
2	1	1	1	1	1
2	1	1	1	1	1
2	1	1	1	1	1
2	1	1	1	1	1
2	1	1	1	1	1
2	1	1	1	1	1
2	1	1	1	1	1
2	1	1	1	1	1
2	1	1	1	1	1
2	1	1	1	1	1
2	1	1	1	1	1
2	1	1	1	1	1
2	1	1	1	1	1
2	1	1	1	1	1
2	1	1	1	1	1
2	1	1	1	1	1
2	1	1	1	1	1
2	1	1	1	1	1
2	1	1	1	1	1
2	1	1	1	1	1
2	1	1	1	1	1
2	1	1	1	1	1
2	1	1	1	1	1
2	1	1	1	1	1
2	1	1	1	1	1
2	1	1	1	1	1
2	1	1	1	1	1
2	1	1	1	1	1
2	1	1	1	1	1
2	1	1	1	1	1
2	1	1	1	1	1
2	1	1	1	1	1
2	1	1	1	1	1
2	1	1	1	1	1
2	1	1	1	1	1
2	1	1	1	1	1
2	1	1	1	1	1
2	1	1	1	1	1
2	1	1	1	1	1
2	1	1	1	1	1
2	1	1	1	1	1
2	1	1	1	1	1
2	1	1	1	1	1
2	1	1	1	1	1
2	1	1	1	1	1
2	1	1	1	1	1
2	1	1	1	1	1
2	1	1	1	1	1
2	1	1	1	1	1
2	1	1	1	1	1
2	1	1	1	1	1
2	1	1	1	1	1
2	1	1	1	1	1
2	1	1	1	1	1
2	1	1	1	1	1
2	1	1	1	1	1
2	1	1	1	1	1
2	1	1	1	1	1
2	1	1	1	1	1
2	1	1	1	1	1
2	1	1	1	1	1
2	1	1	1	1	1
2	1	1	1	1	1
2	1	1	1	1	1
2	1	1	1	1	1
2	1	1	1	1	1
2	1	1	1	1	1
2	1	1	1	1	1
2	1	1	1	1	1
2	1	1	1	1	1
2	1	1	1	1	1
2	1	1	1	1	1
2	1	1	1	1	1
2	1	1	1	1	1
2	1	1	1	1	1
2	1	1	1	1	1
2	1	1	1	1	1
2	1	1	1	1	1
2	1	1	1	1	1
2	1	1	1	1	1
2	1	1	1	1	1
2	1	1	1	1	1
2	1	1	1	1	1
2	1	1	1	1	1
2	1	1	1	1	1
2	1	1	1	1	1
2	1	1	1	1	1
2	1	1	1	1	1
2	1	1	1	1	1
2	1	1	1	1	1
2	1	1	1	1	1
2	1	1	1	1	1
2	1	1	1	1	1
2	1	1	1	1	1
2	1	1	1	1	1
2	1	1	1	1	1
2	1	1	1	1	1
2	1	1	1	1	1
2	1	1	1	1	1
2	1	1	1	1	1
2	1	1	1	1	1
2	1	1	1	1	1
2	1	1	1	1	1
2	1	1	1	1	1
2	1	1	1	1	1
2	1	1	1	1	1
2	1	1	1	1	1
2	1	1	1	1	1
2	1	1	1	1	1
2	1	1	1	1	1
2	1	1	1	1	1
2	1	1	1	1	1
2	1	1	1	1	1
2	1	1	1	1	1
2	1	1	1	1	1
2	1	1	1	1	1
2	1	1	1	1	1
2	1	1	1	1	1
2	1	1	1	1	1
2	1	1	1	1	1
2	1	1	1	1	1
2	1	1	1	1	1
2	1	1	1	1	1
2	1	1	1	1	1
2	1	1	1	1	1
2	1	1	1	1	1
2	1	1	1	1	1
2	1	1	1	1	1
2	1	1	1	1	1
2	1	1	1	1	1
2	1	1	1	1	1
2	1	1	1	1	1
2	1	1	1	1	1
2	1	1	1	1	1
2	1	1	1	1	1
2	1	1	1	1	1
2	1	1	1	1	1
2	1	1	1	1	1
2	1	1	1	1	1
2	1	1	1	1	1
2	1	1	1	1	1
2	1	1	1	1	1
2	1	1	1	1	1
2	1	1	1	1	1
2	1	1	1	1	1
2	1	1	1	1	1
2	1	1	1	1	1
2	1	1	1	1	1
2	1	1	1	1	1
2	1	1	1	1	1
2	1	1	1	1	1
2	1	1	1	1	1
2	1	1	1	1	1
2	1	1	1	1	1
2	1	1	1	1	1
2	1	1	1	1	1
2	1	1	1	1	1
2	1	1	1	1	1
2	1	1	1	1	1
2	1	1	1	1	1
2	1	1	1	1	1
2	1	1	1	1	1
2	1	1	1	1	1
2	1	1	1	1	1
2	1	1	1	1	1
2	1	1	1	1	1
2	1	1	1	1	1
2	1	1	1	1	1
2	1	1	1	1	1
2	1	1	1	1	1
2	1	1	1	1	1
2	1	1	1	1	1
2	1	1	1	1	1
2	1	1	1	1	1
2	1	1	1	1	1
2	1	1	1	1	1
2	1	1	1	1	1
2	1	1	1	1	1
2	1	1	1	1	1
2	1	1	1	1	1
2	1	1	1	1	1
2	1	1	1	1	1
2	1	1	1	1	1
2	1	1	1	1	1
2	1	1	1	1	1
2	1	1	1	1	1
2	1	1	1	1	1
2	1	1	1	1	1
2	1	1	1	1	1
2	1	1	1	1	1
2	1	1	1	1	1
2	1	1	1	1	1
2	1	1	1	1	1
2	1	1	1	1	1
2	1	1	1	1	1
2	1	1	1	1	1
2	1	1	1	1	1
2	1	1	1	1	1
2	1	1	1	1	1
2	1	1	1	1	1
2	1	1	1	1	1
2	1	1	1	1	1
2	1	1	1	1	1
2	1	1	1	1	1
2	1	1	1	1	1
2	1	1	1	1	1
2	1	1	1	1	1
2	1	1	1	1	1
2	1	1	1	1	1
2	1	1	1	1	1
2	1	1	1	1	1
2	1	1	1	1	1
2	1	1	1	1	1
2	1	1	1	1	1
2	1	1	1	1	1
2	1	1	1	1	1
2	1	1	1	1	1
2	1	1	1	1	1
2	1	1	1	1	1
2	1	1	1	1	1
2	1	1	1	1	1
2	1	1	1	1	1
2	1	1	1	1	1
2	1	1	1	1	1
2	1	1	1	1	1
2	1	1	1	1	1
2	1	1	1	1	1
2	1	1	1	1	1
2	1	1	1	1	1
2	1	1	1	1	1
2	1	1	1	1	1
2	1	1	1	1	1
2	1	1	1	1	1
2	1	1	1	1	1
2	1	1	1	1	1
2	1	1	1	1	1
2	1	1	1	1	1
2	1	1	1	1	1
2	1	1	1	1	1
2	1	1	1	1	1
2	1	1	1	1	1
2	1	1	1	1	1
2	1	1	1	1	1
2	1	1	1	1	1
2	1	1	1	1	1
2	1	1	1	1	1
2	1	1	1	1	1
2	1	1	1	1	1
2	1	1	1	1	1
2	1	1	1	1	1
2	1	1	1	1	1
2	1	1	1	1	1
2	1	1	1	1	1
2	1	1	1	1	1
2	1	1	1	1	1
2	1	1	1	1	1
2	1	1	1	1	1
2	1	1	1	1	1
2	1	1	1	1	1
2	1	1	1	1	1
2	1	1	1	1	1
2	1	1	1	1	1
2	1	1	1	1	1
2	1	1	1	1	1
2	1	1	1	1	1
2	1	1	1	1	1
2	1	1	1	1	1
2	1	1	1	1	1
2	1	1	1	1	1
2	1	1	1	1	1
2	1	1	1	1	1
2	1	1	1	1	1
2	1	1	1	1	1
2	1	1	1	1	1
2	1	1	1	1	1
2	1	1	1	1	1
2	1	1	1	1	1
2	1	1	1	1	1
2	1	1	1	1	1
2	1	1	1	1	1
2	1	1	1	1	1
2	1	1	1	1	1
2	1	1	1	1	1
2	1	1	1	1	1
2	1	1	1	1	1
2	1	1	1	1	1
2	1	1	1	1	1
2	1	1	1	1	1
2	1	1	1	1	1
2	1	1	1	1	1
2	1	1	1	1	1
2	1	1	1	1	1
2	1	1	1	1	1
2	1	1	1	1	1
2	1	1	1	1	1
2	1	1	1	1	1
2	1	1	1	1	1
2	1	1	1	1	1
2	1	1	1	1	1
2	1	1	1	1	1
2	1	1	1	1	1
2	1	1	1	1	1
2	1	1	1	1	1
2	1	1	1	2	1
2	1	1	1	2	1
2	1	1	1	2	1
2	1	1	1	2	1
2	1	1	1	2	1
2	1	1	1	2	1
2	1	1	1	2	1
2	1	1	1	2	1
2	1	1	1	2	1
2	1	1	1	2	1
2	1	1	1	2	1
2	1	1	1	2	1
2	1	1	1	2	1
2	1	1	1	2	1
2	1	1	1	2	1
2	1	1	1	2	1
2	1	1	1	2	1
2	1	1	1	2	1
2	1	1	1	2	1
2	1	1	1	2	1
2	1	1	1	2	1
2	1	1	1	2	1
2	1	1	1	2	1
2	1	1	1	2	1
2	1	1	1	2	1
2	1	1	1	2	1
2	1	1	1	2	1
2	1	1	1	2	1
2	1	1	1	2	1
2	1	1	1	2	1
2	1	1	1	2	1
2	1	1	1	2	1
2	1	1	1	2	1
2	1	1	1	2	1
2	1	1	1	2	1
2	1	1	1	2	1
2	1	1	1	2	1
2	1	1	1	2	1
2	1	1	1	2	1
2	1	1	1	2	1
2	1	1	1	2	1
2	1	1	1	2	1
2	1	1	1	2	1
2	1	1	1	2	1
2	1	1	1	2	2
2	1	1	1	2	2
2	1	1	1	2	2
2	1	1	1	2	2
2	1	1	1	2	2
2	1	1	1	2	2
2	1	1	1	2	2
2	1	1	1	2	2
2	1	1	1	2	2
2	1	1	1	2	2
2	1	1	1	2	2
2	1	1	1	2	2
2	1	1	1	2	2
2	1	1	1	2	2
2	1	1	1	2	2
2	1	1	1	2	2
2	1	1	1	2	2
2	1	1	1	2	2
2	1	1	1	2	2
2	1	1	1	2	2
2	1	1	1	2	2
2	1	1	1	2	2
2	1	1	1	2	2
2	1	1	1	2	2
2	1	1	1	2	2
2	1	1	1	2	2
2	1	1	1	2	2
2	1	1	1	2	2
2	1	1	1	2	2
2	1	1	1	2	2
2	1	1	1	2	2
2	1	1	1	2	2
2	1	1	1	2	2
2	1	1	1	2	2
2	1	1	1	2	2
2	1	1	1	2	2
2	1	1	1	2	2
2	1	1	1	2	2
2	1	1	1	2	2
2	1	1	1	2	2
2	1	1	1	2	2
2	1	1	1	2	2
2	1	1	1	2	2
2	1	1	1	2	2
2	1	1	1	2	2
2	1	1	1	2	2
2	1	1	1	2	2
2	1	1	1	2	2
2	1	1	1	2	2
2	1	1	1	2	2
2	1	1	1	2	2
2	1	1	1	2	2
2	1	1	1	2	2
2	1	1	1	2	2
2	1	1	1	2	2
2	1	1	1	2	2
2	1	1	1	2	2
2	1	1	1	2	2
2	1	1	1	2	2
2	1	2	1	2	2
2	1	2	1	2	2
2	1	2	1	2	2
2	1	2	1	2	2
2	1	2	1	2	2
2	1	2	1	2	2
2	1	2	1	2	2
2	1	2	1	2	2
2	1	2	1	2	2
2	1	2	1	2	2
2	1	2	1	2	2
2	1	2	1	2	2
2	1	2	1	2	2
2	1	2	1	2	2
2	1	2	1	2	2
2	1	2	1	2	2
2	1	2	1	2	2
2	1	2	1	2	2
2	1	2	1	2	2
2	1	2	1	2	2
2	1	2	1	2	2
2	1	2	1	2	2
2	1	2	1	2	2
2	1	2	1	2	2
2	1	2	1	2	2
2	1	2	1	2	2
2	1	2	1	2	2
2	1	2	1	2	2
2	1	2	1	2	2
2	1	2	1	2	2
2	1	2	1	2	2
2	1	2	1	2	2
2	1	2	1	2	2
2	1	2	1	2	2
2	1	2	1	2	2
2	1	2	1	2	2
2	1	2	1	2	2
2	1	2	1	2	2
2	1	2	1	2	2
2	1	2	1	2	2
2	1	2	1	2	2
2	1	2	1	2	2
2	1	2	1	2	2
2	1	2	1	2	2
2	1	2	1	2	2
2	1	2	1	2	2
2	1	2	1	2	2
2	1	2	1	2	2
2	1	2	1	2	2
2	1	2	1	2	2
2	1	2	1	2	2
2	1	2	1	2	2
2	1	2	1	2	2
2	1	2	1	2	2
2	1	2	1	2	2
2	1	2	1	2	2
2	1	2	1	2	2
2	1	2	1	2	2
2	1	2	1	2	2
2	1	2	1	2	2
2	1	2	1	2	2
2	1	2	1	2	2
2	1	2	1	2	2
2	1	2	1	2	2
2	1	2	1	2	2
2	1	2	1	2	2
2	1	2	1	2	2
2	1	2	1	2	2
2	1	2	1	2	2
2	1	2	1	2	2
2	1	2	1	2	2
2	1	2	1	2	2
2	1	2	1	2	2
2	1	2	1	2	2
2	1	2	1	2	2
2	1	2	1	2	2
2	1	2	1	2	2
2	1	2	1	2	2
2	1	2	1	2	2
2	1	2	1	2	2
2	1	2	1	2	2
2	1	2	1	2	2
2	1	2	1	2	2
2	1	2	1	2	2
2	1	2	1	2	2
2	1	2	1	2	2
2	1	2	1	2	2
2	1	2	1	2	2
2	1	2	1	2	2
2	1	2	1	2	2
2	1	2	1	2	2
2	1	2	1	2	2
2	1	2	1	2	2
2	2	2	1	2	2
2	2	2	1	2	2
2	2	2	1	2	2
2	2	2	1	2	2
2	2	2	1	2	2
2	2	2	1	2	2
2	2	2	1	2	2
2	2	2	1	2	2
2	2	2	1	2	2
2	2	2	1	2	2
2	2	2	1	2	2
2	2	2	1	2	2
2	2	2	1	2	2
2	2	2	1	2	2
2	2	2	1	2	2
2	2	2	1	2	2
2	2	2	1	2	2
2	2	2	1	2	2
2	2	2	1	2	2
2	2	2	1	2	2
2	2	2	1	2	2
2	2	2	1	2	2
2	2	2	1	2	2
2	2	2	1	2	2
2	2	2	1	2	2
2	2	2	1	2	2
2	2	2	1	2	2
2	2	2	1	2	2
2	2	2	1	2	2
2	2	2	1	2	2
2	2	2	1	2	2
2	2	2	1	2	2
2	2	2	1	2	2
2	2	2	1	2	2
2	2	2	1	2	2
2	2	2	1	2	2
2	2	2	1	2	2
2	2	2	1	2	2
2	2	2	1	2	2
2	2	2	1	2	2
2	2	2	1	2	2
2	2	2	1	2	2
2	2	2	1	2	2
2	2	2	1	2	2
2	2	2	1	2	2
2	2	2	1	2	2
2	2	2	1	2	2
2	2	2	1	2	2
2	2	2	1	2	2
2	2	2	1	2	2
2	2	2	1	2	2
2	2	2	1	2	2
2	2	2	1	2	2
2	2	2	1	2	2
2	2	2	1	2	2
2	2	2	1	2	2
2	2	2	1	2	2
2	2	2	1	2	2
2	2	2	1	2	2
2	2	2	1	2	2
2	2	2	1	2	2
2	2	2	1	2	2
2	2	2	1	2	2
2	2	2	1	2	2
2	2	2	1	2	2
2	2	2	1	2	2
2	2	2	1	2	2
2	2	2	1	2	2
2	2	2	1	2	2
2	2	2	1	2	2
2	2	2	1	2	2
2	2	2	1	3	2
2	2	2	1	3	2
2	2	2	1	3	2
2	2	2	1	3	2
2	2	2	1	3	2
2	2	2	1	3	2
2	2	2	1	3	2
2	2	2	1	3	2
2	2	2	1	3	2
2	2	2	1	3	2
2	2	2	1	3	2
2	2	2	1	3	2
2	2	2	1	3	2
2	2	2	1	3	2
2	2	2	1	3	2
2	2	2	1	3	2
2	2	2	1	3	2
2	2	2	1	3	2
2	2	2	1	3	2
2	2	2	1	3	2
2	2	2	1	3	2
2	2	2	1	3	2
2	2	2	1	3	2
2	2	2	1	3	2
2	2	2	1	3	2
2	2	2	1	3	2
2	2	2	1	3	2
2	2	2	1	3	2
2	2	2	1	3	2
2	2	2	1	3	2
2	2	2	1	3	2
2	2	2	1	3	2
2	2	2	1	3	2
2	2	2	1	3	2
2	2	2	1	3	2
2	2	2	1	3	2
2	2	2	1	3	2
2	2	2	1	3	2
2	2	2	1	3	2
2	2	2	1	3	2
2	2	2	1	3	2
2	2	2	1	3	2
2	2	2	1	3	2
2	2	2	1	3	2
2	2	2	1	3	2
2	2	2	1	3	2
2	2	2	1	3	2
2	2	2	1	3	2
2	2	2	1	3	2
2	2	2	1	3	2
2	2	2	1	3	2
2	2	2	1	3	2
2	2	2	1	3	2
2	2	2	1	3	2
2	2	2	1	3	2
2	2	2	1	3	2
2	2	2	1	3	2
2	2	2	1	3	2
2	2	2	1	3	2
2	2	2	1	3	2
2	2	2	1	3	2
2	2	2	1	3	2
2	2	2	1	3	2
2	2	2	1	3	2
2	2	2	1	3	2
2	2	2	1	3	2
2	2	2	1	3	2
2	2	2	1	3	2
2	2	2	1	3	2
2	2	2	1	3	2
2	2	2	1	3	2
2	2	2	1	3	2
2	2	2	1	3	2
2	2	2	1	3	2
2	2	2	1	3	2
2	2	2	1	3	2
2	2	2	1	3	2
2	2	2	1	3	2
2	2	2	1	3	2
2	2	2	1	3	2
2	2	2	1	3	2
2	2	2	1	3	2
2	2	2	1	3	2
2	2	2	1	3	2
2	2	2	1	3	2
2	2	2	1	3	2
2	2	2	1	3	2
2	2	2	1	3	2
2	2	2	1	3	2
2	2	2	1	3	2
2	2	2	1	3	2
2	2	2	1	3	2
2	2	2	1	3	2
2	2	2	1	3	2
2	2	2	1	3	2
2	2	2	1	3	2
2	2	2	1	3	2
2	2	2	1	3	2
2	2	2	1	3	2
2	2	2	1	3	2
2	2	2	1	3	2
2	2	2	1	3	2
2	2	2	1	3	2
2	2	2	1	3	2
2	2	2	1	3	2
2	2	2	1	3	2
2	2	2	1	3	2
2	2	2	1	3	2
2	2	2	1	3	2
2	2	2	1	3	2
2	2	2	1	3	2
2	2	2	1	3	2
2	2	2	1	3	2
2	2	2	1	3	2
2	2	2	1	3	2
2	2	2	1	3	2
2	2	2	1	3	2
2	2	2	1	3	2
2	2	2	1	3	2
2	2	2	1	3	2
2	2	2	1	3	2
2	2	2	1	3	2
2	2	2	1	3	2
2	2	2	1	3	2
2	2	2	1	3	2
2	2	2	1	3	2
2	2	2	1	3	2
2	2	2	1	3	2
2	2	2	1	3	2
2	2	2	1	3	2
2	2	2	1	3	2
2	2	2	1	3	2
2	2	2	1	3	2
2	2	2	1	3	2
2	2	2	1	3	2
2	2	2	1	3	2
2	2	2	1	3	2
2	2	2	1	3	2
2	2	2	1	3	3
2	2	2	1	3	3
2	2	2	1	3	3
2	2	2	1	3	3
2	2	2	1	3	3
2	2	2	1	3	3
2	2	2	1	3	3
2	2	2	1	3	3
2	2	2	1	3	3
2	2	2	1	3	3
2	2	2	1	3	3
2	2	2	1	3	3
2	2	2	1	3	3
2	2	2	1	3	3
2	2	2	1	3	3
2	2	2	1	3	3
2	2	2	1	3	3
2	2	2	1	3	3
2	2	2	1	3	3
2	2	2	1	3	3
2	2	2	1	3	3
2	2	2	1	3	3
2	2	2	1	3	3
2	2	2	1	3	3
2	2	2	1	3	3
2	2	2	1	3	3
2	2	2	1	3	3
2	2	2	1	3	3
2	2	2	1	3	3
2	2	2	1	3	3
2	2	2	1	3	3
2	2	2	1	3	3
2	2	2	1	3	3
2	2	2	1	3	3
2	2	2	1	3	3
2	2	2	1	3	3
2	2	2	1	3	3
2	2	2	1	3	3
2	2	3	1	3	3
2	2	3	1	3	3
2	2	3	1	3	3
2	2	3	1	3	3
2	2	3	1	3	3
2	2	3	1	3	3
2	2	3	1	3	3
2	2	3	1	3	3
2	2	3	1	3	3
2	2	3	1	3	3
2	2	3	1	3	3
2	2	3	1	3	3
2	2	3	1	3	3
2	2	3	1	3	3
2	2	3	1	3	3
2	2	3	1	3	3
2	2	3	1	3	3
2	2	3	1	3	3
2	2	3	1	3	3
2	2	3	1	3	3
2	2	3	1	3	3
2	2	3	1	3	3
2	2	3	1	3	3
2	2	3	1	3	3
2	2	3	1	3	3
2	2	3	1	3	3
2	2	3	1	3	3
2	2	3	1	3	3
2	2	3	1	3	3
2	2	3	1	3	3
2	2	3	1	3	3
2	2	3	1	3	3
2	2	3	1	4	3
2	2	3	1	4	3
2	2	3	1	4	3
2	2	3	1	4	3
2	2	3	1	4	3
2	2	3	1	4	3
2	2	3	1	4	3
2	2	3	1	4	3
2	2	3	1	4	3
2	2	3	1	4	3
2	2	3	1	4	3
2	2	3	1	4	3
2	2	3	1	4	3
2	2	3	1	4	3
2	2	3	1	4	3
2	2	3	1	4	3
2	2	3	1	4	3
2	2	3	1	4	3
2	2	3	1	4	3
2	2	3	1	4	3
2	2	3	2	4	3
2	2	3	2	4	3
2	2	3	2	4	3
2	2	3	2	4	3
2	2	3	2	4	3
2	2	3	2	4	3
2	2	3	2	4	3
2	2	3	2	4	3
2	2	3	2	4	3
2	2	3	2	4	3
2	2	3	2	4	3
2	2	3	2	4	3
2	2	3	2	4	3
2	2	3	2	4	3
2	2	3	2	4	3
2	2	3	2	4	3
2	2	3	2	4	3
2	2	3	2	4	3
2	2	3	2	4	3
2	2	3	2	4	3
2	2	3	2	4	3
2	2	3	2	4	3
2	2	3	2	4	3
2	2	3	2	4	3
2	2	3	2	4	3
2	2	3	2	4	3
2	2	3	2	4	3
2	2	3	2	4	3
2	2	3	2	4	3
2	2	3	2	4	3
2	2	3	2	4	3
2	2	3	2	4	3
2	2	3	2	4	3
2	2	3	2	4	3
2	2	3	2	4	3
2	2	3	2	4	3
2	2	3	2	4	3
2	2	3	2	4	3
2	2	3	2	4	3
2	2	3	2	4	3
2	2	3	2	4	3
2	2	3	2	4	3
2	2	3	2	4	3
2	2	3	2	4	3
2	2	3	2	4	3
2	2	3	2	4	3
2	2	3	2	4	3
2	2	3	2	4	3
2	2	3	2	4	3
2	2	3	2	4	3
2	2	3	2	4	3
2	2	3	2	4	3
2	2	3	2	4	3
2	2	3	2	4	3
2	2	3	2	4	3
2	2	3	2	4	3
2	2	3	2	4	3
2	2	3	2	4	3
2	2	3	2	4	3
2	2	3	2	4	3
2	2	3	2	4	3
2	2	3	2	4	3
2	2	3	2	4	3
2	2	3	2	4	3
2	2	3	2	4	3
2	2	3	2	4	3
2	2	3	2	4	3
2	2	3	2	4	3
2	2	3	2	4	3
2	2	3	2	4	3
2	2	3	2	4	3
2	2	3	2	4	3
2	2	3	2	4	3
2	2	3	2	4	3
2	2	3	2	4	3
2	2	3	2	4	3
2	2	3	2	4	3
2	2	3	2	4	3
2	2	3	2	4	3
2	2	3	2	4	3
2	2	3	2	4	3
2	2	3	2	4	3
2	2	3	2	4	3
2	2	3	2	4	3
2	2	3	2	4	3
2	2	3	2	4	3
2	2	3	2	4	3
2	2	3	2	4	3
2	2	3	2	4	3
2	2	3	2	4	3
2	2	3	2	4	3
2	2	3	2	4	3
2	2	3	2	4	3
2	2	3	2	4	3
2	2	3	2	4	3
2	2	3	2	4	3
2	2	3	2	4	3
2	2	3	2	4	3
2	2	3	2	4	3
2	2	3	2	4	3
2	2	3	2	4	3
2	2	3	2	4	3
2	2	3	2	4	3
2	2	3	2	4	3
2	2	3	2	4	3
2	2	3	2	4	3
2	2	3	2	4	3
2	2	3	2	4	3
2	2	3	2	4	3
2	2	3	2	4	3
2	2	3	2	4	3
2	2	3	2	4	3
2	2	3	2	4	3
2	2	3	2	4	3
2	2	3	2	4	3
2	2	3	2	4	3
2	2	3	2	4	3
2	2	3	2	4	3
2	2	3	2	4	3
2	2	3	2	4	3
2	2	3	2	4	3
2	2	3	2	4	3
2	2	3	2	4	3
2	2	3	2	4	3
2	2	3	2	4	3
2	2	3	2	4	3
2	2	3	2	4	3
2	2	3	2	4	3
2	2	3	2	4	3
2	2	3	2	4	3
2	2	3	2	4	3
2	2	3	2	4	3
2	2	3	2	4	3
2	2	3	2	4	3
2	2	3	2	4	3
2	2	3	2	4	3
2	2	3	2	4	3
2	2	3	2	4	3
2	2	3	2	4	3
2	2	3	2	4	3
2	2	3	2	4	3
2	2	3	2	4	3
2	2	3	2	4	3
2	2	3	2	4	3
2	2	3	2	4	3
2	2	3	2	4	3
2	2	3	2	4	3
2	2	3	2	4	3
2	2	3	2	4	3
2	2	3	2	4	3
2	2	3	2	4	3
2	2	3	2	4	3
2	2	3	2	4	3
2	2	3	2	4	3
2	2	3	2	5	3
2	2	3	2	5	3
2	2	3	2	5	3
2	2	3	2	5	3
2	2	3	2	5	3
2	2	3	2	5	3
2	2	3	2	5	3
2	2	3	2	5	3
2	2	3	2	5	3
2	2	3	2	5	3
2	2	3	2	5	3
2	2	3	2	5	3
2	2	3	2	5	3
2	2	3	2	5	3
2	2	3	2	5	3
2	2	3	2	5	3
2	2	3	2	5	3
2	2	3	2	5	3
2	2	3	2	5	3
2	2	3	2	5	3
2	2	3	2	5	3
2	2	3	2	5	3
2	2	3	2	5	3
2	2	3	2	5	3
2	2	3	2	5	3
2	2	3	2	5	3
2	2	3	2	5	3
2	2	3	2	5	3
2	2	3	2	5	3
2	2	3	2	5	3
2	2	3	2	5	3
2	2	3	2	5	3
2	2	3	2	5	3
2	2	3	2	5	3
2	2	3	2	5	3
2	2	3	2	5	3
2	2	3	2	5	3
2	2	3	2	5	3
2	2	3	2	5	3
2	2	3	2	5	3
2	2	3	2	5	3
2	2	3	2	5	3
2	2	3	2	5	3
2	2	3	2	5	3
2	2	3	2	5	3
2	2	3	2	5	3
2	2	3	2	5	3
2	2	3	2	5	3
2	2	3	2	5	3
2	2	3	2	5	3
2	2	3	2	5	3
2	2	3	2	5	3
2	2	3	2	5	3
2	2	3	2	5	3
2	2	3	2	5	3
2	2	3	2	5	3
2	2	3	2	5	3
2	2	3	2	5	3
2	2	3	2	5	3
2	2	3	2	5	3
2	2	3	2	5	3
2	2	3	2	5	3
2	2	3	2	5	3
2	2	3	2	5	3
2	2	3	2	5	3
2	2	3	2	5	3
2	2	3	2	5	3
2	2	3	2	5	3
2	2	3	2	5	3
2	2	3	2	5	3
2	3	3	2	5	3
2	3	3	2	5	3
2	3	3	2	5	3
2	3	3	2	5	3
2	3	3	2	5	3
2	3	3	2	5	3
2	3	3	2	5	3
2	3	3	2	5	3
2	3	3	2	5	3
2	3	3	2	5	3
2	3	3	2	5	3
2	3	3	2	5	3
2	3	3	2	5	3
2	3	3	2	5	3
2	3	3	2	5	3
2	3	3	2	5	3
2	3	3	2	5	3
2	3	3	2	5	3
2	3	3	2	5	3
2	3	3	2	5	3
2	3	3	2	5	3
2	3	3	2	5	3
2	3	3	2	5	3
2	3	3	2	5	3
2	3	3	2	5	3
2	3	3	2	5	3
2	3	3	2	5	3
2	3	3	2	5	3
2	3	3	2	5	3
2	3	3	2	5	3
2	3	3	2	5	3
2	3	3	2	5	3
2	3	3	2	5	3
2	3	3	2	5	3
2	3	3	2	5	3
2	3	3	2	5	3
2	3	3	2	5	3
2	3	3	2	5	3
2	3	3	2	5	3
2	3	3	2	5	3
2	3	3	2	5	3
2	3	3	2	5	3
2	3	3	2	5	3
2	3	3	2	5	3
2	3	3	2	5	3
2	3	3	2	5	3
2	3	3	2	5	3
2	3	3	2	5	3
2	3	3	2	5	3
2	3	3	2	5	3
2	3	3	2	5	3
2	3	3	2	5	3
2	3	3	2	5	3
2	3	3	2	5	3
2	3	3	2	5	3
2	3	3	2	5	3
2	3	3	2	5	3
2	3	3	2	5	3
2	3	3	2	5	3
2	3	3	2	5	3
2	3	3	2	5	3
2	3	3	2	5	3
2	3	3	2	5	3
2	3	3	2	5	3
2	3	3	2	5	3
2	3	3	2	5	3
2	3	3	2	5	3
2	3	3	2	5	3
2	3	3	2	5	3
2	3	3	2	5	3
2	3	3	2	5	3
2	3	3	2	5	3
2	3	3	2	5	3
2	3	3	2	5	3
2	3	3	2	5	3
2	3	3	2	5	3
2	3	3	2	5	3
2	3	3	2	5	3
2	3	3	2	5	3
2	3	3	2	5	3
2	3	3	2	5	3
2	3	3	2	5	3
2	3	3	2	5	3
2	3	3	2	5	3
2	3	3	2	5	3
2	3	3	2	5	3
2	3	3	2	5	3
2	3	3	2	5	3
2	3	3	2	5	3
2	3	3	2	5	3
2	3	3	2	5	3
2	3	3	2	6	3
2	3	3	2	6	3
2	3	3	2	6	3
2	3	3	2	6	3
2	3	3	2	6	4
2	3	3	2	6	4
2	3	3	2	6	4
2	3	3	2	6	4
2	3	3	2	6	4
2	3	3	2	6	4
2	3	3	2	6	4
2	3	3	2	6	4
2	3	3	2	6	4
2	3	3	2	6	4
2	3	3	2	6	4
2	3	3	2	6	4
2	3	3	2	6	4
2	3	3	2	6	4
2	3	3	2	6	4
2	3	3	2	6	4
2	3	3	2	6	4
2	3	3	2	6	4
2	3	3	2	6	4
2	3	3	2	6	4
2	3	3	2	6	4
2	3	3	2	6	4
2	3	3	2	6	4
2	3	3	2	6	4
2	3	3	2	6	4
2	3	3	2	6	4
2	3	3	2	6	4
2	3	3	2	6	4
2	3	3	2	6	4
2	3	3	2	6	4
2	3	3	2	6	4
2	3	3	2	6	4
2	3	3	2	6	4
2	3	3	2	6	4
2	3	3	2	6	4
2	3	3	2	6	4
2	3	3	2	6	4
2	3	3	2	6	4
2	3	3	2	6	4
2	3	3	2	6	4
2	3	3	2	6	4
2	3	3	2	6	4
2	3	3	2	6	4
2	3	3	2	6	4
2	3	3	2	6	4
2	3	3	2	6	4
2	3	3	2	6	4
2	3	3	2	6	4
2	3	3	2	6	4
2	3	3	2	6	4
2	3	3	2	6	4
2	3	3	2	6	4
2	3	3	2	6	4
2	3	3	2	6	4
2	3	3	2	6	4
2	3	3	2	6	4
2	3	3	2	6	4
2	3	3	2	6	4
2	3	3	2	6	4
2	3	3	2	6	4
2	3	3	2	6	4
2	3	3	2	6	4
2	3	3	2	6	4
2	3	3	2	6	4
2	3	3	2	6	4
2	3	3	2	6	4
2	3	3	2	6	4
2	3	3	2	6	4
2	3	3	2	6	4
2	3	3	2	6	4
2	3	3	2	6	4
2	3	3	2	6	4
2	3	3	2	6	4
2	3	3	2	6	4
2	3	3	2	6	4
2	3	3	2	6	4
2	3	3	2	6	4
2	3	3	2	6	4
2	3	3	2	6	4
2	3	3	2	6	4
2	3	3	2	6	4
2	3	3	2	6	4
2	3	3	2	6	4
2	3	3	2	6	4
2	3	3	2	6	4
2	3	3	2	6	4
2	3	3	2	6	4
2	3	3	2	6	4
2	3	3	2	6	4
2	3	3	2	6	4
2	3	3	2	6	4
2	3	3	2	6	4
2	3	3	2	6	4
2	3	3	2	6	4
2	3	3	2	6	4
2	3	3	2	6	4
2	3	3	2	6	4
2	3	3	2	6	4
2	3	3	2	6	4
2	3	3	2	6	4
2	3	3	2	6	4
2	3	3	2	6	4
2	3	3	2	6	4
2	3	3	2	6	4
2	3	3	2	6	4
2	3	3	2	6	4
2	3	3	2	6	4
2	3	3	2	6	4
2	3	3	2	6	4
2	3	3	2	6	4
2	3	3	2	6	4
2	3	3	2	6	4
2	3	3	2	6	4
2	3	3	2	6	4
2	3	3	2	6	4
2	3	3	2	6	4
2	3	3	2	6	4
2	3	3	2	6	4
2	3	3	2	6	4
2	3	3	2	6	4
2	3	3	2	6	4
2	3	3	2	6	4
2	3	3	2	6	4
2	3	3	2	6	4
2	3	3	2	6	4
2	3	3	2	6	4
2	3	3	2	6	4
2	3	3	2	6	4
2	3	3	2	6	4
2	3	3	2	6	4
2	3	3	2	6	4
2	3	3	2	6	4
2	3	3	2	6	4
2	3	3	2	6	4
2	3	3	2	6	4
2	3	3	2	6	4
2	3	3	2	6	4
2	3	3	2	6	4
2	3	3	2	6	4
2	3	3	2	6	4
2	3	3	2	6	4
2	3	3	2	6	4
2	3	3	2	6	4
2	3	3	2	6	4
2	3	3	2	6	4
2	3	3	2	6	4
2	3	3	2	6	4
2	3	3	2	6	4
2	3	3	2	6	4
2	3	3	2	6	4
2	3	3	2	6	4
2	3	3	2	6	4
2	3	3	2	6	4
2	3	3	2	6	4
2	3	3	2	6	4
2	3	3	2	6	4
2	3	3	2	6	4
2	3	3	2	6	4
2	3	3	2	6	4
2	3	3	2	6	4
2	3	3	2	6	4
2	3	3	2	6	4
2	3	3	2	6	4
2	3	3	2	6	4
2	3	3	2	6	4
2	3	3	2	6	4
2	3	3	2	6	4
2	3	3	2	6	4
2	3	3	2	6	4
2	3	3	2	6	4
2	3	3	2	6	4
2	3	3	2	6	4
2	3	3	2	6	4
2	3	3	2	6	4
2	3	3	2	6	4
2	3	3	2	6	4
2	3	3	2	6	4
2	3	3	2	6	4
2	3	3	2	6	4
2	3	3	2	6	4
2	3	3	2	6	4
2	3	3	2	6	4
2	3	3	2	6	4
2	3	3	2	6	4
2	3	3	2	6	4
2	3	3	2	6	4
2	3	3	2	6	4
2	3	3	2	6	4
2	3	3	2	6	4
2	3	3	2	6	4
2	3	3	2	6	4
2	3	3	2	6	4
2	3	3	2	6	4
2	3	3	2	6	4
2	3	3	2	6	4
2	3	3	2	6	4
2	3	3	2	6	4
2	3	3	2	6	4
2	3	3	2	6	4
2	3	3	2	6	4
2	3	3	2	6	4
2	3	3	2	6	4
2	3	3	2	6	4
2	3	3	2	6	4
2	3	3	2	6	4
2	3	3	2	6	4
2	3	3	2	6	4
2	3	3	2	6	4
2	3	3	2	6	4
2	3	3	2	6	4
2	3	3	2	6	4
2	3	3	2	6	4
2	3	3	2	6	4
2	3	3	2	6	4
2	3	3	2	6	4
2	3	3	2	6	4
2	3	3	2	6	4
2	3	3	2	6	4
2	3	3	2	6	4
2	3	3	2	6	4
2	3	3	2	6	4
2	3	3	2	6	4
2	3	3	2	6	4
2	3	3	2	6	4
2	3	3	2	6	4
2	3	3	2	6	4
2	3	3	2	6	4
2	3	3	2	6	4
2	3	3	2	6	4
2	3	3	2	6	4
2	3	3	2	6	4
2	3	3	2	6	4
2	3	3	2	6	4
2	3	3	2	6	4
2	3	3	2	6	4
2	3	3	2	6	4
2	3	3	2	6	4
2	3	3	2	6	4
2	3	3	2	6	4
2	3	3	2	6	4
2	3	3	2	6	4
2	3	3	2	6	4
2	3	3	2	6	4
2	3	3	2	6	4
2	3	3	2	6	4
2	3	3	2	6	4
2	3	3	2	6	4
2	3	3	2	6	4
2	3	3	2	6	4
2	3	3	2	6	4
2	3	3	2	6	4
2	3	3	2	6	4
2	3	3	2	6	4
2	3	3	2	6	4
2	3	3	2	6	4
2	3	3	2	6	4
2	3	3	2	6	4
2	3	3	2	6	4
2	3	3	2	6	4
2	3	3	2	6	4
2	3	3	2	6	4
2	3	3	2	6	4
2	3	3	2	6	4
2	3	3	2	6	4
2	3	3	2	6	4
2	3	3	2	6	4
2	3	3	2	6	4
2	3	3	2	6	4
2	3	3	2	6	4
2	3	3	2	6	4
2	3	3	2	6	4
2	3	3	2	6	4
2	3	3	2	6	4
2	3	3	2	6	4
2	3	3	2	6	4
2	3	3	2	6	4
2	3	3	2	6	4
2	3	3	2	6	4
2	3	3	2	6	4
2	3	3	2	6	4
2	3	3	2	6	4
2	3	3	2	6	4
2	3	3	2	6	4
2	3	3	2	6	4
2	3	3	2	6	4
2	3	3	2	6	4
2	3	3	2	6	4
2	3	3	2	6	4
2	3	3	2	6	4
2	3	3	2	6	4
2	3	3	2	6	4
2	3	3	2	6	4
2	3	3	2	6	4
2	3	3	2	6	4
2	3	3	2	6	4
2	3	3	2	6	4
2	3	3	2	6	4
2	3	3	2	6	4
2	3	3	2	6	4
2	3	3	2	6	4
2	3	3	2	6	4
2	3	3	2	6	4
2	3	3	2	6	4
2	3	3	2	6	4
2	3	3	2	6	4
2	3	3	2	6	4
2	3	3	2	6	4
2	3	3	2	6	4
2	3	3	2	6	4
2	3	3	2	6	4
2	3	3	2	6	4
2	3	3	2	6	4
2	3	3	2	6	4
2	3	3	2	6	4
2	3	3	2	6	4
2	3	3	2	6	4
2	3	3	2	6	4
2	3	3	2	6	4
2	3	3	2	6	4
2	3	3	2	6	4
2	3	3	2	6	4
2	3	3	2	6	4
2	3	3	2	6	4
2	3	3	2	6	4
2	3	3	2	6	4
2	3	3	2	6	4
2	3	3	2	6	4
2	3	3	2	6	4
2	3	3	2	6	4
2	3	3	2	6	4
2	3	3	2	6	4
2	3	3	2	6	4
2	3	3	2	6	4
2	3	3	2	6	4
2	3	3	2	6	4
2	3	3	2	6	4
2	3	3	2	6	4
2	3	3	2	6	4
2	3	3	2	6	4
2	3	3	2	6	4
2	3	3	2	6	4
2	3	3	2	6	4
2	3	3	2	6	4
2	3	3	2	6	4
2	3	3	2	6	4
2	3	3	2	6	4
2	3	3	2	6	4
2	3	3	2	6	4
2	3	3	2	6	4
2	3	3	2	6	4
2	3	3	2	6	4
2	3	3	2	6	4
2	3	3	2	6	4
2	3	3	2	6	4
2	3	3	2	6	4
2	3	3	2	6	4
2	3	3	2	6	4
2	3	3	2	6	4
2	3	3	2	6	4
2	3	3	2	6	4
2	3	3	2	6	4
2	3	3	2	6	4
2	3	3	2	6	4
2	3	3	2	6	4
2	3	3	2	6	4
2	3	3	2	6	4
2	3	3	2	6	4
2	3	3	2	6	4
2	3	3	2	6	4
2	3	3	2	6	4
2	3	3	2	6	4
2	3	3	2	6	4
2	3	3	2	6	4
2	3	3	2	6	4
2	3	3	2	6	4
2	3	3	2	6	4
2	3	3	2	6	4
2	3	3	2	6	4
2	3	3	2	6	4
2	3	3	2	6	4
2	3	3	2	6	4
2	3	3	2	6	4
2	3	3	2	6	4
2	3	3	2	6	4
2	3	3	2	6	4
2	3	3	2	6	4
2	3	3	2	6	4
2	3	3	2	6	4
2	3	3	2	6	4
2	3	3	2	6	4
2	3	3	2	6	4
2	3	3	2	6	4
2	3	3	2	6	4
2	3	3	2	6	4
2	3	3	2	6	4
2	3	3	2	6	4
2	3	3	2	6	4
2	3	3	2	6	4

## Sheet: Ectoparasitism
Ectoparasitism	Season	Age	Sex	Breed	YEAR
1	1	1	1	1	1
1	1	1	1	1	1
1	1	1	1	1	1
1	1	1	1	1	1
1	1	1	1	1	1
1	1	1	1	1	1
1	1	1	1	1	1
1	1	1	1	1	1
1	1	1	1	1	1
1	1	1	1	1	1
1	1	1	1	1	1
1	1	1	1	1	1
1	1	1	1	1	1
1	1	1	1	1	1
1	1	1	1	1	1
1	1	1	1	1	1
1	1	1	1	1	1
1	1	1	1	1	1
1	2	1	1	1	1
1	2	2	1	1	1
1	2	2	1	1	1
1	2	2	1	2	1
1	2	2	1	2	1
1	2	2	1	2	1
1	2	2	1	2	1
1	2	2	1	2	1
1	2	2	1	2	1
1	2	2	1	2	1
1	2	2	1	2	1
1	2	2	1	2	1
1	2	2	1	2	1
1	2	2	1	2	1
1	2	2	1	2	1
1	2	2	1	2	1
1	2	2	1	2	1
1	2	2	1	2	2
1	2	2	1	2	2
1	2	2	1	2	2
1	2	2	1	2	2
1	2	2	1	2	2
1	2	2	1	2	2
1	2	2	1	2	2
1	2	2	1	2	2
1	2	2	1	2	2
1	2	2	1	2	2
1	2	2	1	2	2
1	2	2	1	3	2
1	2	2	1	3	2
1	2	2	1	3	2
1	2	2	1	3	2
1	2	2	1	3	2
1	2	2	1	3	2
1	3	2	1	3	2
1	3	2	1	3	2
1	3	2	1	3	2
1	3	2	1	3	2
1	3	2	1	3	2
1	3	2	1	3	2
1	3	2	1	3	2
1	3	3	1	3	3
1	3	3	1	3	3
1	3	3	1	3	3
1	3	3	1	3	3
1	3	3	1	4	3
1	3	3	1	4	3
1	3	3	1	4	3
1	3	3	1	4	3
1	3	3	1	4	3
1	3	3	1	4	3
1	3	3	1	4	3
1	3	3	1	4	3
1	3	3	1	4	3
1	3	3	1	4	3
1	3	3	1	4	3
1	3	3	2	4	3
1	3	3	2	4	3
1	3	3	2	4	3
1	3	3	2	4	3
1	3	3	2	4	3
1	3	3	2	4	3
1	3	3	2	4	3
1	3	3	2	4	3
1	3	3	2	5	3
1	3	3	2	5	3
1	3	3	2	5	3
1	3	3	2	5	3
1	3	3	2	5	3
1	3	3	2	5	4
1	3	3	2	5	4
1	3	3	2	5	4
1	3	3	2	5	4
1	3	3	2	6	4
1	3	3	2	6	4
1	3	3	2	6	4
1	3	3	2	6	4
1	3	3	2	6	4
1	3	3	2	6	4
1	3	3	2	6	4
1	3	3	2	6	4
1	3	3	2	6	4
1	3	3	2	6	4
1	3	3	2	6	4
1	3	3	2	6	4
1	3	3	2	6	4
1	3	3	2	6	4
1	3	3	2	6	4
1	3	3	2	6	4
1	3	3	2	6	4
1	3	3	2	6	4
1	3	3	2	6	4
1	3	3	2	6	4
1	3	3	2	6	4
1	3	3	2	6	4
1	3	3	2	6	4
1	3	3	2	6	4
1	3	3	2	6	4
1	3	3	2	6	4
1	3	3	2	6	4
1	3	3	2	6	4
1	3	3	2	6	4
1	3	3	2	6	4
1	3	3	2	6	4
1	3	3	2	6	4
1	3	3	2	6	4
1	3	3	2	6	4
1	3	3	2	6	4
1	3	3	2	6	4
1	3	3	2	6	4
1	3	3	2	6	4
1	3	3	2	6	4
2	1	1	1	1	1
2	1	1	1	1	1
2	1	1	1	1	1
2	1	1	1	1	1
2	1	1	1	1	1
2	1	1	1	1	1
2	1	1	1	1	1
2	1	1	1	1	1
2	1	1	1	1	1
2	1	1	1	1	1
2	1	1	1	1	1
2	1	1	1	1	1
2	1	1	1	1	1
2	1	1	1	1	1
2	1	1	1	1	1
2	1	1	1	1	1
2	1	1	1	1	1
2	1	1	1	1	1
2	1	1	1	1	1
2	1	1	1	1	1
2	1	1	1	1	1
2	1	1	1	1	1
2	1	1	1	1	1
2	1	1	1	1	1
2	1	1	1	1	1
2	1	1	1	1	1
2	1	1	1	1	1
2	1	1	1	1	1
2	1	1	1	1	1
2	1	1	1	1	1
2	1	1	1	1	1
2	1	1	1	1	1
2	1	1	1	1	1
2	1	1	1	1	1
2	1	1	1	1	1
2	1	1	1	1	1
2	1	1	1	1	1
2	1	1	1	1	1
2	1	1	1	1	1
2	1	1	1	1	1
2	1	1	1	1	1
2	1	1	1	1	1
2	1	1	1	1	1
2	1	1	1	1	1
2	1	1	1	1	1
2	1	1	1	1	1
2	1	1	1	1	1
2	1	1	1	1	1
2	1	1	1	1	1
2	1	1	1	1	1
2	1	1	1	1	1
2	1	1	1	1	1
2	1	1	1	1	1
2	1	1	1	1	1
2	1	1	1	1	1
2	1	1	1	1	1
2	1	1	1	1	1
2	1	1	1	1	1
2	1	1	1	1	1
2	1	1	1	1	1
2	1	1	1	1	1
2	1	1	1	1	1
2	1	1	1	1	1
2	1	1	1	1	1
2	1	1	1	1	1
2	1	1	1	1	1
2	1	1	1	1	1
2	1	1	1	1	1
2	1	1	1	1	1
2	1	1	1	1	1
2	1	1	1	1	1
2	1	1	1	1	1
2	1	1	1	1	1
2	1	1	1	1	1
2	1	1	1	1	1
2	1	1	1	1	1
2	1	1	1	1	1
2	1	1	1	1	1
2	1	1	1	1	1
2	1	1	1	1	1
2	1	1	1	1	1
2	1	1	1	1	1
2	1	1	1	1	1
2	1	1	1	1	1
2	1	1	1	1	1
2	1	1	1	1	1
2	1	1	1	1	1
2	1	1	1	1	1
2	1	1	1	1	1
2	1	1	1	1	1
2	1	1	1	1	1
2	1	1	1	1	1
2	1	1	1	1	1
2	1	1	1	1	1
2	1	1	1	1	1
2	1	1	1	1	1
2	1	1	1	1	1
2	1	1	1	1	1
2	1	1	1	1	1
2	1	1	1	1	1
2	1	1	1	1	1
2	1	1	1	1	1
2	1	1	1	1	1
2	1	1	1	1	1
2	1	1	1	1	1
2	1	1	1	1	1
2	1	1	1	1	1
2	1	1	1	1	1
2	1	1	1	1	1
2	1	1	1	1	1
2	1	1	1	1	1
2	1	1	1	1	1
2	1	1	1	1	1
2	1	1	1	1	1
2	1	1	1	1	1
2	1	1	1	1	1
2	1	1	1	1	1
2	1	1	1	1	1
2	1	1	1	1	1
2	1	1	1	1	1
2	1	1	1	1	1
2	1	1	1	1	1
2	1	1	1	1	1
2	1	1	1	1	1
2	1	1	1	1	1
2	1	1	1	1	1
2	1	1	1	1	1
2	1	1	1	1	1
2	1	1	1	1	1
2	1	1	1	1	1
2	1	1	1	1	1
2	1	1	1	1	1
2	1	1	1	1	1
2	1	1	1	1	1
2	1	1	1	1	1
2	1	1	1	1	1
2	1	1	1	1	1
2	1	1	1	1	1
2	1	1	1	1	1
2	1	1	1	1	1
2	1	1	1	1	1
2	1	1	1	1	1
2	1	1	1	1	1
2	1	1	1	1	1
2	1	1	1	1	1
2	1	1	1	1	1
2	1	1	1	1	1
2	1	1	1	1	1
2	1	1	1	1	1
2	1	1	1	1	1
2	1	1	1	1	1
2	1	1	1	1	1
2	1	1	1	1	1
2	1	1	1	1	1
2	1	1	1	1	1
2	1	1	1	1	1
2	1	1	1	1	1
2	1	1	1	1	1
2	1	1	1	1	1
2	1	1	1	1	1
2	1	1	1	1	1
2	1	1	1	1	1
2	1	1	1	1	1
2	1	1	1	1	1
2	1	1	1	1	1
2	1	1	1	1	1
2	1	1	1	1	1
2	1	1	1	1	1
2	1	1	1	1	1
2	1	1	1	1	1
2	1	1	1	1	1
2	1	1	1	1	1
2	1	1	1	1	1
2	1	1	1	1	1
2	1	1	1	1	1
2	1	1	1	1	1
2	1	1	1	1	1
2	1	1	1	1	1
2	1	1	1	1	1
2	1	1	1	1	1
2	1	1	1	1	1
2	1	1	1	1	1
2	1	1	1	1	1
2	1	1	1	1	1
2	1	1	1	1	1
2	1	1	1	1	1
2	1	1	1	1	1
2	1	1	1	1	1
2	1	1	1	1	1
2	1	1	1	1	1
2	1	1	1	1	1
2	1	1	1	1	1
2	1	1	1	1	1
2	1	1	1	1	1
2	1	1	1	1	1
2	1	1	1	1	1
2	1	1	1	1	1
2	1	1	1	1	1
2	1	1	1	1	1
2	1	1	1	1	1
2	1	1	1	1	1
2	1	1	1	1	1
2	1	1	1	1	1
2	1	1	1	1	1
2	1	1	1	1	1
2	1	1	1	1	1
2	1	1	1	1	1
2	1	1	1	1	1
2	1	1	1	1	1
2	1	1	1	1	1
2	1	1	1	1	1
2	1	1	1	1	1
2	1	1	1	1	1
2	1	1	1	1	1
2	1	1	1	1	1
2	1	1	1	1	1
2	1	1	1	1	1
2	1	1	1	1	1
2	1	1	1	1	1
2	1	1	1	1	1
2	1	1	1	1	1
2	1	1	1	1	1
2	1	1	1	1	1
2	1	1	1	1	1
2	1	1	1	1	1
2	1	1	1	1	1
2	1	1	1	1	1
2	1	1	1	1	1
2	1	1	1	1	1
2	1	1	1	1	1
2	1	1	1	1	1
2	1	1	1	1	1
2	1	1	1	1	1
2	1	1	1	1	1
2	1	1	1	1	1
2	1	1	1	1	1
2	1	1	1	1	1
2	1	1	1	1	1
2	1	1	1	1	1
2	1	1	1	1	1
2	1	1	1	1	1
2	1	1	1	1	1
2	1	1	1	1	1
2	1	1	1	1	1
2	1	1	1	1	1
2	1	1	1	1	1
2	1	1	1	1	1
2	1	1	1	1	1
2	1	1	1	1	1
2	1	1	1	1	1
2	1	1	1	1	1
2	1	1	1	1	1
2	1	1	1	1	1
2	1	1	1	1	1
2	1	1	1	1	1
2	1	1	1	1	1
2	1	1	1	1	1
2	1	1	1	1	1
2	1	1	1	1	1
2	1	1	1	1	1
2	1	1	1	1	1
2	1	1	1	1	1
2	1	1	1	1	1
2	1	1	1	1	1
2	1	1	1	1	1
2	1	1	1	1	1
2	1	1	1	1	1
2	1	1	1	1	1
2	1	1	1	1	1
2	1	1	1	1	1
2	1	1	1	1	1
2	1	1	1	1	1
2	1	1	1	1	1
2	1	1	1	1	1
2	1	1	1	1	1
2	1	1	1	1	1
2	1	1	1	1	1
2	1	1	1	1	1
2	1	1	1	1	1
2	1	1	1	1	1
2	1	1	1	1	1
2	1	1	1	1	1
2	1	1	1	1	1
2	1	1	1	1	1
2	1	1	1	1	1
2	1	1	1	1	1
2	1	1	1	1	1
2	1	1	1	1	1
2	1	1	1	1	1
2	1	1	1	1	1
2	1	1	1	1	1
2	1	1	1	2	1
2	1	1	1	2	1
2	1	1	1	2	1
2	1	1	1	2	1
2	1	1	1	2	1
2	1	1	1	2	1
2	1	1	1	2	1
2	1	1	1	2	1
2	1	1	1	2	1
2	1	1	1	2	1
2	1	1	1	2	1
2	1	1	1	2	1
2	1	1	1	2	1
2	1	1	1	2	1
2	1	1	1	2	1
2	1	1	1	2	1
2	1	1	1	2	1
2	1	1	1	2	1
2	1	1	1	2	1
2	1	1	1	2	1
2	1	1	1	2	1
2	1	1	1	2	1
2	1	1	1	2	1
2	1	1	1	2	1
2	1	1	1	2	1
2	1	1	1	2	1
2	1	1	1	2	1
2	1	1	1	2	1
2	1	1	1	2	1
2	1	1	1	2	1
2	1	1	1	2	1
2	1	1	1	2	1
2	1	1	1	2	1
2	1	1	1	2	1
2	1	1	1	2	2
2	1	1	1	2	2
2	1	1	1	2	2
2	1	1	1	2	2
2	1	1	1	2	2
2	1	1	1	2	2
2	1	1	1	2	2
2	1	1	1	2	2
2	1	1	1	2	2
2	1	1	1	2	2
2	1	1	1	2	2
2	1	1	1	2	2
2	1	1	1	2	2
2	1	1	1	2	2
2	1	1	1	2	2
2	1	1	1	2	2
2	1	1	1	2	2
2	1	1	1	2	2
2	1	1	1	2	2
2	1	1	1	2	2
2	1	1	1	2	2
2	1	1	1	2	2
2	1	1	1	2	2
2	1	1	1	2	2
2	1	1	1	2	2
2	1	1	1	2	2
2	1	1	1	2	2
2	1	1	1	2	2
2	1	1	1	2	2
2	1	1	1	2	2
2	1	1	1	2	2
2	1	1	1	2	2
2	1	1	1	2	2
2	1	1	1	2	2
2	1	1	1	2	2
2	1	1	1	2	2
2	1	1	1	2	2
2	1	1	1	2	2
2	1	1	1	2	2
2	1	1	1	2	2
2	1	1	1	2	2
2	1	1	1	2	2
2	1	1	1	2	2
2	1	1	1	2	2
2	1	1	1	2	2
2	1	1	1	2	2
2	1	1	1	2	2
2	1	1	1	2	2
2	1	1	1	2	2
2	1	1	1	2	2
2	1	1	1	2	2
2	1	1	1	2	2
2	1	1	1	2	2
2	1	1	1	2	2
2	1	1	1	2	2
2	1	1	1	2	2
2	1	1	1	2	2
2	1	1	1	2	2
2	1	1	1	2	2
2	1	1	1	2	2
2	1	1	1	2	2
2	1	1	1	2	2
2	1	1	1	2	2
2	1	1	1	2	2
2	1	1	1	2	2
2	1	1	1	2	2
2	1	1	1	2	2
2	1	1	1	2	2
2	1	1	1	2	2
2	1	1	1	2	2
2	1	1	1	2	2
2	1	1	1	2	2
2	1	1	1	2	2
2	1	1	1	2	2
2	1	1	1	2	2
2	1	1	1	2	2
2	1	1	1	2	2
2	1	1	1	2	2
2	1	1	1	2	2
2	1	1	1	2	2
2	1	1	1	2	2
2	1	1	1	2	2
2	1	1	1	2	2
2	1	1	1	2	2
2	1	1	1	2	2
2	1	1	1	2	2
2	1	1	1	2	2
2	1	1	1	2	2
2	1	1	1	2	2
2	1	2	1	2	2
2	1	2	1	2	2
2	1	2	1	2	2
2	1	2	1	2	2
2	1	2	1	2	2
2	1	2	1	2	2
2	1	2	1	2	2
2	1	2	1	2	2
2	1	2	1	2	2
2	1	2	1	2	2
2	1	2	1	2	2
2	1	2	1	2	2
2	1	2	1	2	2
2	1	2	1	2	2
2	1	2	1	2	2
2	1	2	1	2	2
2	1	2	1	2	2
2	1	2	1	2	2
2	1	2	1	2	2
2	1	2	1	2	2
2	1	2	1	2	2
2	1	2	1	2	2
2	1	2	1	2	2
2	1	2	1	2	2
2	1	2	1	2	2
2	1	2	1	2	2
2	1	2	1	2	2
2	1	2	1	2	2
2	1	2	1	2	2
2	1	2	1	2	2
2	1	2	1	2	2
2	1	2	1	2	2
2	1	2	1	2	2
2	1	2	1	2	2
2	1	2	1	2	2
2	1	2	1	2	2
2	1	2	1	2	2
2	1	2	1	2	2
2	1	2	1	2	2
2	1	2	1	2	2
2	1	2	1	2	2
2	1	2	1	2	2
2	1	2	1	2	2
2	1	2	1	2	2
2	1	2	1	2	2
2	1	2	1	2	2
2	1	2	1	2	2
2	1	2	1	2	2
2	1	2	1	2	2
2	1	2	1	2	2
2	1	2	1	2	2
2	1	2	1	2	2
2	1	2	1	2	2
2	1	2	1	2	2
2	1	2	1	2	2
2	1	2	1	2	2
2	1	2	1	2	2
2	1	2	1	2	2
2	1	2	1	2	2
2	1	2	1	2	2
2	1	2	1	2	2
2	1	2	1	2	2
2	1	2	1	2	2
2	1	2	1	2	2
2	1	2	1	2	2
2	1	2	1	2	2
2	1	2	1	2	2
2	1	2	1	2	2
2	1	2	1	2	2
2	1	2	1	2	2
2	1	2	1	2	2
2	1	2	1	2	2
2	1	2	1	2	2
2	1	2	1	2	2
2	1	2	1	2	2
2	2	2	1	2	2
2	2	2	1	2	2
2	2	2	1	2	2
2	2	2	1	2	2
2	2	2	1	2	2
2	2	2	1	2	2
2	2	2	1	2	2
2	2	2	1	2	2
2	2	2	1	2	2
2	2	2	1	2	2
2	2	2	1	2	2
2	2	2	1	2	2
2	2	2	1	2	2
2	2	2	1	2	2
2	2	2	1	2	2
2	2	2	1	2	2
2	2	2	1	2	2
2	2	2	1	2	2
2	2	2	1	2	2
2	2	2	1	2	2
2	2	2	1	2	2
2	2	2	1	2	2
2	2	2	1	2	2
2	2	2	1	2	2
2	2	2	1	2	2
2	2	2	1	2	2
2	2	2	1	2	2
2	2	2	1	2	2
2	2	2	1	2	2
2	2	2	1	2	2
2	2	2	1	2	2
2	2	2	1	2	2
2	2	2	1	2	2
2	2	2	1	2	2
2	2	2	1	2	2
2	2	2	1	2	2
2	2	2	1	2	2
2	2	2	1	2	2
2	2	2	1	2	2
2	2	2	1	2	2
2	2	2	1	2	2
2	2	2	1	2	2
2	2	2	1	2	2
2	2	2	1	2	2
2	2	2	1	2	2
2	2	2	1	2	2
2	2	2	1	2	2
2	2	2	1	2	2
2	2	2	1	2	2
2	2	2	1	3	2
2	2	2	1	3	2
2	2	2	1	3	2
2	2	2	1	3	2
2	2	2	1	3	2
2	2	2	1	3	2
2	2	2	1	3	2
2	2	2	1	3	2
2	2	2	1	3	2
2	2	2	1	3	2
2	2	2	1	3	2
2	2	2	1	3	2
2	2	2	1	3	2
2	2	2	1	3	2
2	2	2	1	3	2
2	2	2	1	3	2
2	2	2	1	3	2
2	2	2	1	3	2
2	2	2	1	3	2
2	2	2	1	3	2
2	2	2	1	3	2
2	2	2	1	3	2
2	2	2	1	3	2
2	2	2	1	3	2
2	2	2	1	3	2
2	2	2	1	3	2
2	2	2	1	3	2
2	2	2	1	3	2
2	2	2	1	3	2
2	2	2	1	3	2
2	2	2	1	3	2
2	2	2	1	3	2
2	2	2	1	3	2
2	2	2	1	3	2
2	2	2	1	3	2
2	2	2	1	3	2
2	2	2	1	3	2
2	2	2	1	3	2
2	2	2	1	3	2
2	2	2	1	3	2
2	2	2	1	3	2
2	2	2	1	3	2
2	2	2	1	3	2
2	2	2	1	3	2
2	2	2	1	3	2
2	2	2	1	3	2
2	2	2	1	3	2
2	2	2	1	3	2
2	2	2	1	3	2
2	2	2	1	3	2
2	2	2	1	3	2
2	2	2	1	3	2
2	2	2	1	3	2
2	2	2	1	3	2
2	2	2	1	3	2
2	2	2	1	3	2
2	2	2	1	3	2
2	2	2	1	3	2
2	2	2	1	3	2
2	2	2	1	3	2
2	2	2	1	3	2
2	2	2	1	3	2
2	2	2	1	3	2
2	2	2	1	3	2
2	2	2	1	3	2
2	2	2	1	3	2
2	2	2	1	3	2
2	2	2	1	3	2
2	2	2	1	3	2
2	2	2	1	3	2
2	2	2	1	3	2
2	2	2	1	3	2
2	2	2	1	3	2
2	2	2	1	3	2
2	2	2	1	3	2
2	2	2	1	3	2
2	2	2	1	3	2
2	2	2	1	3	2
2	2	2	1	3	2
2	2	2	1	3	2
2	2	2	1	3	2
2	2	2	1	3	2
2	2	2	1	3	2
2	2	2	1	3	2
2	2	2	1	3	2
2	2	2	1	3	2
2	2	2	1	3	2
2	2	2	1	3	2
2	2	2	1	3	2
2	2	2	1	3	2
2	2	2	1	3	2
2	2	2	1	3	2
2	2	2	1	3	2
2	2	2	1	3	2
2	2	2	1	3	2
2	2	2	1	3	2
2	2	2	1	3	2
2	2	2	1	3	2
2	2	2	1	3	2
2	2	2	1	3	2
2	2	2	1	3	2
2	2	2	1	3	2
2	2	2	1	3	2
2	2	2	1	3	2
2	2	2	1	3	2
2	2	2	1	3	2
2	2	2	1	3	2
2	2	2	1	3	2
2	2	2	1	3	2
2	2	2	1	3	2
2	2	2	1	3	2
2	2	2	1	3	2
2	2	2	1	3	2
2	2	2	1	3	2
2	2	2	1	3	2
2	2	2	1	3	2
2	2	2	1	3	2
2	2	2	1	3	2
2	2	2	1	3	2
2	2	2	1	3	2
2	2	2	1	3	2
2	2	2	1	3	2
2	2	2	1	3	2
2	2	2	1	3	2
2	2	2	1	3	2
2	2	2	1	3	2
2	2	2	1	3	2
2	2	2	1	3	2
2	2	2	1	3	2
2	2	2	1	3	2
2	2	2	1	3	2
2	2	2	1	3	2
2	2	2	1	3	2
2	2	2	1	3	2
2	2	2	1	3	3
2	2	2	1	3	3
2	2	2	1	3	3
2	2	2	1	3	3
2	2	2	1	3	3
2	2	2	1	3	3
2	2	2	1	3	3
2	2	2	1	3	3
2	2	2	1	3	3
2	2	2	1	3	3
2	2	2	1	3	3
2	2	2	1	3	3
2	2	2	1	3	3
2	2	2	1	3	3
2	2	2	1	3	3
2	2	2	1	3	3
2	2	2	1	3	3
2	2	2	1	3	3
2	2	2	1	3	3
2	2	2	1	3	3
2	2	2	1	3	3
2	2	2	1	3	3
2	2	2	1	3	3
2	2	2	1	3	3
2	2	2	1	3	3
2	2	2	1	3	3
2	2	2	1	3	3
2	2	2	1	3	3
2	2	2	1	3	3
2	2	2	1	3	3
2	2	2	1	3	3
2	2	2	1	3	3
2	2	2	1	3	3
2	2	2	1	3	3
2	2	2	1	3	3
2	2	2	1	3	3
2	2	2	1	3	3
2	2	2	1	3	3
2	2	2	1	3	3
2	2	2	1	3	3
2	2	2	1	3	3
2	2	2	1	3	3
2	2	2	1	3	3
2	2	2	1	3	3
2	2	2	1	3	3
2	2	2	1	3	3
2	2	2	1	3	3
2	2	2	1	3	3
2	2	2	1	3	3
2	2	2	1	3	3
2	2	3	1	3	3
2	2	3	1	3	3
2	2	3	1	3	3
2	2	3	1	3	3
2	2	3	1	3	3
2	2	3	1	3	3
2	2	3	1	3	3
2	2	3	1	3	3
2	2	3	1	3	3
2	2	3	1	3	3
2	2	3	1	3	3
2	2	3	1	4	3
2	2	3	1	4	3
2	2	3	1	4	3
2	2	3	1	4	3
2	2	3	1	4	3
2	2	3	1	4	3
2	2	3	1	4	3
2	2	3	1	4	3
2	2	3	1	4	3
2	2	3	2	4	3
2	2	3	2	4	3
2	2	3	2	4	3
2	2	3	2	4	3
2	2	3	2	4	3
2	2	3	2	4	3
2	2	3	2	4	3
2	2	3	2	4	3
2	2	3	2	4	3
2	2	3	2	4	3
2	2	3	2	4	3
2	2	3	2	4	3
2	2	3	2	4	3
2	2	3	2	4	3
2	2	3	2	4	3
2	2	3	2	4	3
2	2	3	2	4	3
2	2	3	2	4	3
2	2	3	2	4	3
2	2	3	2	4	3
2	2	3	2	4	3
2	2	3	2	4	3
2	2	3	2	4	3
2	2	3	2	4	3
2	2	3	2	4	3
2	2	3	2	4	3
2	2	3	2	4	3
2	2	3	2	4	3
2	2	3	2	4	3
2	2	3	2	4	3
2	2	3	2	4	3
2	2	3	2	4	3
2	2	3	2	4	3
2	2	3	2	4	3
2	2	3	2	4	3
2	2	3	2	4	3
2	2	3	2	4	3
2	2	3	2	4	3
2	2	3	2	4	3
2	2	3	2	4	3
2	2	3	2	4	3
2	2	3	2	4	3
2	2	3	2	4	3
2	2	3	2	4	3
2	2	3	2	4	3
2	2	3	2	4	3
2	2	3	2	4	3
2	2	3	2	4	3
2	2	3	2	4	3
2	2	3	2	4	3
2	2	3	2	4	3
2	2	3	2	4	3
2	2	3	2	4	3
2	2	3	2	4	3
2	2	3	2	4	3
2	2	3	2	4	3
2	2	3	2	4	3
2	2	3	2	4	3
2	2	3	2	4	3
2	2	3	2	4	3
2	2	3	2	4	3
2	2	3	2	4	3
2	2	3	2	4	3
2	2	3	2	4	3
2	2	3	2	4	3
2	2	3	2	4	3
2	2	3	2	4	3
2	2	3	2	4	3
2	2	3	2	4	3
2	2	3	2	4	3
2	2	3	2	4	3
2	2	3	2	4	3
2	2	3	2	4	3
2	2	3	2	4	3
2	2	3	2	4	3
2	2	3	2	4	3
2	2	3	2	4	3
2	2	3	2	4	3
2	2	3	2	4	3
2	2	3	2	4	3
2	2	3	2	4	3
2	2	3	2	4	3
2	2	3	2	4	3
2	2	3	2	4	3
2	2	3	2	4	3
2	2	3	2	4	3
2	2	3	2	4	3
2	2	3	2	4	3
2	2	3	2	4	3
2	2	3	2	4	3
2	2	3	2	4	3
2	2	3	2	4	3
2	2	3	2	4	3
2	2	3	2	4	3
2	2	3	2	4	3
2	2	3	2	4	3
2	2	3	2	4	3
2	2	3	2	4	3
2	2	3	2	4	3
2	2	3	2	4	3
2	2	3	2	4	3
2	2	3	2	4	3
2	2	3	2	4	3
2	2	3	2	4	3
2	2	3	2	4	3
2	2	3	2	4	3
2	2	3	2	4	3
2	2	3	2	4	3
2	2	3	2	4	3
2	2	3	2	4	3
2	2	3	2	4	3
2	2	3	2	4	3
2	2	3	2	4	3
2	2	3	2	4	3
2	2	3	2	4	3
2	2	3	2	4	3
2	2	3	2	4	3
2	2	3	2	4	3
2	2	3	2	4	3
2	2	3	2	4	3
2	2	3	2	4	3
2	2	3	2	4	3
2	2	3	2	4	3
2	2	3	2	4	3
2	2	3	2	4	3
2	2	3	2	4	3
2	2	3	2	4	3
2	2	3	2	4	3
2	2	3	2	4	3
2	2	3	2	4	3
2	2	3	2	4	3
2	2	3	2	4	3
2	2	3	2	4	3
2	2	3	2	4	3
2	2	3	2	4	3
2	2	3	2	4	3
2	2	3	2	4	3
2	2	3	2	4	3
2	2	3	2	4	3
2	2	3	2	4	3
2	2	3	2	4	3
2	2	3	2	4	3
2	2	3	2	4	3
2	2	3	2	4	3
2	2	3	2	4	3
2	2	3	2	4	3
2	2	3	2	4	3
2	2	3	2	4	3
2	2	3	2	4	3
2	2	3	2	4	3
2	2	3	2	4	3
2	2	3	2	5	3
2	2	3	2	5	3
2	2	3	2	5	3
2	2	3	2	5	3
2	2	3	2	5	3
2	2	3	2	5	3
2	2	3	2	5	3
2	2	3	2	5	3
2	2	3	2	5	3
2	2	3	2	5	3
2	2	3	2	5	3
2	2	3	2	5	3
2	2	3	2	5	3
2	2	3	2	5	3
2	2	3	2	5	3
2	2	3	2	5	3
2	2	3	2	5	3
2	2	3	2	5	3
2	2	3	2	5	3
2	2	3	2	5	3
2	2	3	2	5	3
2	2	3	2	5	3
2	2	3	2	5	3
2	2	3	2	5	3
2	2	3	2	5	3
2	2	3	2	5	3
2	2	3	2	5	3
2	2	3	2	5	3
2	2	3	2	5	3
2	2	3	2	5	3
2	2	3	2	5	3
2	2	3	2	5	3
2	2	3	2	5	3
2	2	3	2	5	3
2	2	3	2	5	3
2	2	3	2	5	3
2	2	3	2	5	3
2	2	3	2	5	3
2	2	3	2	5	3
2	2	3	2	5	3
2	2	3	2	5	3
2	2	3	2	5	3
2	2	3	2	5	3
2	2	3	2	5	3
2	2	3	2	5	3
2	2	3	2	5	3
2	2	3	2	5	3
2	2	3	2	5	3
2	2	3	2	5	3
2	2	3	2	5	3
2	2	3	2	5	3
2	2	3	2	5	3
2	2	3	2	5	3
2	2	3	2	5	3
2	2	3	2	5	3
2	2	3	2	5	3
2	2	3	2	5	3
2	2	3	2	5	3
2	2	3	2	5	3
2	2	3	2	5	3
2	2	3	2	5	3
2	2	3	2	5	3
2	2	3	2	5	3
2	2	3	2	5	3
2	2	3	2	5	3
2	2	3	2	5	3
2	2	3	2	5	3
2	2	3	2	5	3
2	2	3	2	5	3
2	2	3	2	5	3
2	2	3	2	5	3
2	2	3	2	5	3
2	2	3	2	5	3
2	2	3	2	5	3
2	2	3	2	5	3
2	2	3	2	5	3
2	2	3	2	5	3
2	2	3	2	5	3
2	2	3	2	5	3
2	2	3	2	5	3
2	2	3	2	5	3
2	2	3	2	5	3
2	2	3	2	5	3
2	2	3	2	5	3
2	2	3	2	5	3
2	2	3	2	5	3
2	2	3	2	5	3
2	2	3	2	5	3
2	2	3	2	5	3
2	2	3	2	5	3
2	2	3	2	5	3
2	2	3	2	5	3
2	2	3	2	5	3
2	2	3	2	5	3
2	2	3	2	5	3
2	2	3	2	5	3
2	2	3	2	5	3
2	2	3	2	5	3
2	2	3	2	5	3
2	2	3	2	5	3
2	2	3	2	5	3
2	2	3	2	5	3
2	2	3	2	5	3
2	2	3	2	5	3
2	2	3	2	5	3
2	2	3	2	5	3
2	2	3	2	5	3
2	3	3	2	5	3
2	3	3	2	5	3
2	3	3	2	5	3
2	3	3	2	5	3
2	3	3	2	5	3
2	3	3	2	5	3
2	3	3	2	5	3
2	3	3	2	5	3
2	3	3	2	5	3
2	3	3	2	5	3
2	3	3	2	5	3
2	3	3	2	5	3
2	3	3	2	5	3
2	3	3	2	5	3
2	3	3	2	5	3
2	3	3	2	5	3
2	3	3	2	5	3
2	3	3	2	5	3
2	3	3	2	5	3
2	3	3	2	5	3
2	3	3	2	5	3
2	3	3	2	5	3
2	3	3	2	5	3
2	3	3	2	5	3
2	3	3	2	5	3
2	3	3	2	5	3
2	3	3	2	5	3
2	3	3	2	5	3
2	3	3	2	5	3
2	3	3	2	5	3
2	3	3	2	5	3
2	3	3	2	5	3
2	3	3	2	5	3
2	3	3	2	5	3
2	3	3	2	5	3
2	3	3	2	5	3
2	3	3	2	5	3
2	3	3	2	5	3
2	3	3	2	5	3
2	3	3	2	5	3
2	3	3	2	5	3
2	3	3	2	5	3
2	3	3	2	5	3
2	3	3	2	5	3
2	3	3	2	5	3
2	3	3	2	5	3
2	3	3	2	5	3
2	3	3	2	6	3
2	3	3	2	6	3
2	3	3	2	6	3
2	3	3	2	6	3
2	3	3	2	6	3
2	3	3	2	6	3
2	3	3	2	6	3
2	3	3	2	6	3
2	3	3	2	6	3
2	3	3	2	6	3
2	3	3	2	6	3
2	3	3	2	6	3
2	3	3	2	6	3
2	3	3	2	6	3
2	3	3	2	6	4
2	3	3	2	6	4
2	3	3	2	6	4
2	3	3	2	6	4
2	3	3	2	6	4
2	3	3	2	6	4
2	3	3	2	6	4
2	3	3	2	6	4
2	3	3	2	6	4
2	3	3	2	6	4
2	3	3	2	6	4
2	3	3	2	6	4
2	3	3	2	6	4
2	3	3	2	6	4
2	3	3	2	6	4
2	3	3	2	6	4
2	3	3	2	6	4
2	3	3	2	6	4
2	3	3	2	6	4
2	3	3	2	6	4
2	3	3	2	6	4
2	3	3	2	6	4
2	3	3	2	6	4
2	3	3	2	6	4
2	3	3	2	6	4
2	3	3	2	6	4
2	3	3	2	6	4
2	3	3	2	6	4
2	3	3	2	6	4
2	3	3	2	6	4
2	3	3	2	6	4
2	3	3	2	6	4
2	3	3	2	6	4
2	3	3	2	6	4
2	3	3	2	6	4
2	3	3	2	6	4
2	3	3	2	6	4
2	3	3	2	6	4
2	3	3	2	6	4
2	3	3	2	6	4
2	3	3	2	6	4
2	3	3	2	6	4
2	3	3	2	6	4
2	3	3	2	6	4
2	3	3	2	6	4
2	3	3	2	6	4
2	3	3	2	6	4
2	3	3	2	6	4
2	3	3	2	6	4
2	3	3	2	6	4
2	3	3	2	6	4
2	3	3	2	6	4
2	3	3	2	6	4
2	3	3	2	6	4
2	3	3	2	6	4
2	3	3	2	6	4
2	3	3	2	6	4
2	3	3	2	6	4
2	3	3	2	6	4
2	3	3	2	6	4
2	3	3	2	6	4
2	3	3	2	6	4
2	3	3	2	6	4
2	3	3	2	6	4
2	3	3	2	6	4
2	3	3	2	6	4
2	3	3	2	6	4
2	3	3	2	6	4
2	3	3	2	6	4
2	3	3	2	6	4
2	3	3	2	6	4
2	3	3	2	6	4
2	3	3	2	6	4
2	3	3	2	6	4
2	3	3	2	6	4
2	3	3	2	6	4
2	3	3	2	6	4
2	3	3	2	6	4
2	3	3	2	6	4
2	3	3	2	6	4
2	3	3	2	6	4
2	3	3	2	6	4
2	3	3	2	6	4
2	3	3	2	6	4
2	3	3	2	6	4
2	3	3	2	6	4
2	3	3	2	6	4
2	3	3	2	6	4
2	3	3	2	6	4
2	3	3	2	6	4
2	3	3	2	6	4
2	3	3	2	6	4
2	3	3	2	6	4
2	3	3	2	6	4
2	3	3	2	6	4
2	3	3	2	6	4
2	3	3	2	6	4
2	3	3	2	6	4
2	3	3	2	6	4
2	3	3	2	6	4
2	3	3	2	6	4
2	3	3	2	6	4
2	3	3	2	6	4
2	3	3	2	6	4
2	3	3	2	6	4
2	3	3	2	6	4
2	3	3	2	6	4
2	3	3	2	6	4
2	3	3	2	6	4
2	3	3	2	6	4
2	3	3	2	6	4
2	3	3	2	6	4
2	3	3	2	6	4
2	3	3	2	6	4
2	3	3	2	6	4
2	3	3	2	6	4
2	3	3	2	6	4
2	3	3	2	6	4
2	3	3	2	6	4
2	3	3	2	6	4
2	3	3	2	6	4
2	3	3	2	6	4
2	3	3	2	6	4
2	3	3	2	6	4
2	3	3	2	6	4
2	3	3	2	6	4
2	3	3	2	6	4
2	3	3	2	6	4
2	3	3	2	6	4
2	3	3	2	6	4
2	3	3	2	6	4
2	3	3	2	6	4
2	3	3	2	6	4
2	3	3	2	6	4
2	3	3	2	6	4
2	3	3	2	6	4
2	3	3	2	6	4
2	3	3	2	6	4
2	3	3	2	6	4
2	3	3	2	6	4
2	3	3	2	6	4
2	3	3	2	6	4
2	3	3	2	6	4
2	3	3	2	6	4
2	3	3	2	6	4
2	3	3	2	6	4
2	3	3	2	6	4
2	3	3	2	6	4
2	3	3	2	6	4
2	3	3	2	6	4
2	3	3	2	6	4
2	3	3	2	6	4
2	3	3	2	6	4
2	3	3	2	6	4
2	3	3	2	6	4
2	3	3	2	6	4
2	3	3	2	6	4
2	3	3	2	6	4
2	3	3	2	6	4
2	3	3	2	6	4
2	3	3	2	6	4
2	3	3	2	6	4
2	3	3	2	6	4
2	3	3	2	6	4
2	3	3	2	6	4
2	3	3	2	6	4
2	3	3	2	6	4
2	3	3	2	6	4
2	3	3	2	6	4
2	3	3	2	6	4
2	3	3	2	6	4
2	3	3	2	6	4
2	3	3	2	6	4
2	3	3	2	6	4
2	3	3	2	6	4
2	3	3	2	6	4
2	3	3	2	6	4
2	3	3	2	6	4
2	3	3	2	6	4
2	3	3	2	6	4
2	3	3	2	6	4
2	3	3	2	6	4
2	3	3	2	6	4
2	3	3	2	6	4
2	3	3	2	6	4
2	3	3	2	6	4
2	3	3	2	6	4
2	3	3	2	6	4
2	3	3	2	6	4
2	3	3	2	6	4
2	3	3	2	6	4
2	3	3	2	6	4
2	3	3	2	6	4
2	3	3	2	6	4
2	3	3	2	6	4
2	3	3	2	6	4
2	3	3	2	6	4
2	3	3	2	6	4
2	3	3	2	6	4
2	3	3	2	6	4
2	3	3	2	6	4
2	3	3	2	6	4
2	3	3	2	6	4
2	3	3	2	6	4
2	3	3	2	6	4
2	3	3	2	6	4
2	3	3	2	6	4
2	3	3	2	6	4
2	3	3	2	6	4
2	3	3	2	6	4
2	3	3	2	6	4
2	3	3	2	6	4
2	3	3	2	6	4
2	3	3	2	6	4
2	3	3	2	6	4
2	3	3	2	6	4
2	3	3	2	6	4
2	3	3	2	6	4
2	3	3	2	6	4
2	3	3	2	6	4
2	3	3	2	6	4
2	3	3	2	6	4
2	3	3	2	6	4
2	3	3	2	6	4
2	3	3	2	6	4
2	3	3	2	6	4
2	3	3	2	6	4
2	3	3	2	6	4
2	3	3	2	6	4
2	3	3	2	6	4
2	3	3	2	6	4
2	3	3	2	6	4
2	3	3	2	6	4
2	3	3	2	6	4
2	3	3	2	6	4
2	3	3	2	6	4
2	3	3	2	6	4
2	3	3	2	6	4
2	3	3	2	6	4
2	3	3	2	6	4
2	3	3	2	6	4
2	3	3	2	6	4
2	3	3	2	6	4
2	3	3	2	6	4
2	3	3	2	6	4
2	3	3	2	6	4
2	3	3	2	6	4
2	3	3	2	6	4
2	3	3	2	6	4
2	3	3	2	6	4
2	3	3	2	6	4
2	3	3	2	6	4
2	3	3	2	6	4
2	3	3	2	6	4
2	3	3	2	6	4
2	3	3	2	6	4
2	3	3	2	6	4
2	3	3	2	6	4
2	3	3	2	6	4
2	3	3	2	6	4
2	3	3	2	6	4
2	3	3	2	6	4
2	3	3	2	6	4
2	3	3	2	6	4
2	3	3	2	6	4
2	3	3	2	6	4
2	3	3	2	6	4
2	3	3	2	6	4
2	3	3	2	6	4
2	3	3	2	6	4
2	3	3	2	6	4
2	3	3	2	6	4
2	3	3	2	6	4
2	3	3	2	6	4
2	3	3	2	6	4
2	3	3	2	6	4
2	3	3	2	6	4
2	3	3	2	6	4
2	3	3	2	6	4
2	3	3	2	6	4
2	3	3	2	6	4
2	3	3	2	6	4
2	3	3	2	6	4
2	3	3	2	6	4
2	3	3	2	6	4
2	3	3	2	6	4
2	3	3	2	6	4
2	3	3	2	6	4
2	3	3	2	6	4
2	3	3	2	6	4
2	3	3	2	6	4
2	3	3	2	6	4
2	3	3	2	6	4
2	3	3	2	6	4
2	3	3	2	6	4
2	3	3	2	6	4
2	3	3	2	6	4
2	3	3	2	6	4
2	3	3	2	6	4
2	3	3	2	6	4
2	3	3	2	6	4
2	3	3	2	6	4
2	3	3	2	6	4
2	3	3	2	6	4
2	3	3	2	6	4
2	3	3	2	6	4
2	3	3	2	6	4
2	3	3	2	6	4
2	3	3	2	6	4
2	3	3	2	6	4
2	3	3	2	6	4
2	3	3	2	6	4
2	3	3	2	6	4
2	3	3	2	6	4
2	3	3	2	6	4
2	3	3	2	6	4
2	3	3	2	6	4
2	3	3	2	6	4
2	3	3	2	6	4
2	3	3	2	6	4
2	3	3	2	6	4
2	3	3	2	6	4
2	3	3	2	6	4
2	3	3	2	6	4
2	3	3	2	6	4
2	3	3	2	6	4
2	3	3	2	6	4
2	3	3	2	6	4
2	3	3	2	6	4
2	3	3	2	6	4
2	3	3	2	6	4
2	3	3	2	6	4
2	3	3	2	6	4
2	3	3	2	6	4
2	3	3	2	6	4
2	3	3	2	6	4
2	3	3	2	6	4
2	3	3	2	6	4
2	3	3	2	6	4
2	3	3	2	6	4
2	3	3	2	6	4
2	3	3	2	6	4
2	3	3	2	6	4
2	3	3	2	6	4
2	3	3	2	6	4
2	3	3	2	6	4
2	3	3	2	6	4
2	3	3	2	6	4
2	3	3	2	6	4
2	3	3	2	6	4
2	3	3	2	6	4
2	3	3	2	6	4
2	3	3	2	6	4
2	3	3	2	6	4
2	3	3	2	6	4
2	3	3	2	6	4
2	3	3	2	6	4
2	3	3	2	6	4
2	3	3	2	6	4
2	3	3	2	6	4
2	3	3	2	6	4
2	3	3	2	6	4
2	3	3	2	6	4
2	3	3	2	6	4
2	3	3	2	6	4
2	3	3	2	6	4

[truncated: 13 more sheets: Lacerated wound, Fracture, Dystocia, Abortion, Partial Paralysis, Vit-deficiency, Gastroenteritis, Dermatitis, Arthritis, Orchitis, otorrhoea, Alopecia, Poisoninig]
